# Supplementary material for: Mitochondrial Genomics of Six Cacao Pathogens From the Basidiomycete Family Marasmiaceae
Source: Front Microbiol. 2021 Oct 28;12:752094. doi: 10.3389/fmicb.2021.752094 (PMC8581569; doi:10.3389/fmicb.2021.752094)
Supplement: Supplementary file 2 [file Table_1.XLSX]

## Sheet: M. tenuissimus GHA07
Supplementary Excel file 1; Sheet 1
Location and annotation of core genes, tRNAs, introns and intronic ORFs in the mitogenome of Marasmius tenuissimus strain GHA07_Scaffold80
Start	Stop	Strand	Name*	Annotation
672	1040	+	nad3	NADH dehydrogenase subunit 3
961	996		18/2	TandemRepeats
1462	1534	+	trnP(tgg)	transfer RNA Proline
1688	1771	+	trnY(gta)	transfer RNA Tyrosine
2846	3472	+	nad6	NADH dehydrogenase subunit 6
3668	4435	+	atp6	ATP synthase F0 subunit a
4870	4942	+	trnM(cat)	transfer RNA Methionine
5091	5178	+	trnS(tga)	transfer RNA Serine
5377	5448	+	trnH(gtg)	transfer RNA Histidine
5939	6556	+	orf205	hypothetical protein
7025	10666	+	rnl	large subunit ribosomal RNA
7340	7395		18/3	TandemRepeats
11328	11170	-	atp8	ATP synthase F0 subunit 8
12508	12580	+	trnC(gca)	transfer RNA Cysteine
12795	12867	+	trnR(tct)	transfer RNA Arginine
13368	13439	+	trnG(tcc)	transfer RNA Glycine
13549	13621	+	trnW(cca)	transfer RNA Tryptophan
13788	13818		7/4.4	TandemRepeats
13823	13895	+	trnD(gtc)	Aspartate
13979	14049	+	trnI(gat)	transfer RNA Isoleucine
14751	17303	+	orf850	ribosomal protein S3
15308	15345		15/2.5	TandemRepeats
16786	16818		17/1.9	TandemRepeats
17397	17421		12/2.1	TandemRepeats
18728	18767		21/1.9	TandemRepeats
18796	19800	+	nad1	NADH dehydrogenase subunit 1
21203	22372	+	cob	apocytochrome b
23551	24309	+	cox2	cytochrome c oxidase subunit 2
25178	26620	+	nad4	NADH dehydrogenase subunit 4
25318	25371		27/2	TandemRepeats
27266	27337	+	trnR(tcg)	transfer RNA Arginine
27697	27769	+	trnA(tgc)	transfer RNA Alanine
27860	27931	+	trnF(gaa)	transfer RNA Phenylalanine
28141	28212	+	trnT(tgt)	transfer RNA Threonine
28289	28362	+	trnQ(ttg)	transfer RNA Glutamine
28538	28610	+	trnK(ttt)	transfer RNA Lysine
28698	28770	+	trnN(gtt)	transfer RNA Asparagine
28778	28842		14/4.8	TandemRepeats
28800	28853		27/2	TandemRepeats
28968	29051	+	trnL(taa)	transfer RNA Leucine
29368	29438	+	trnM(cat)	transfer RNA Methionine
29633	29747		9/12.8	TandemRepeats
29789	29860	+	trnE(ttc)	transfer RNA Glutamate
30200	30281	+	trnS(gct)	transfer RNA Serine
31004	33660	+	cox1	cytochrome c oxidase subunit 1
31729	32783	+	intron	Group IB
31730	32686	+	orf318	LAGLIDADG homing endonuclease
34173	34211		16/2.4	TandemRepeats
34719	35546	+	cox3	cytochrome c oxidase subunit 3
36067	36333	+	nad4L	NADH dehydrogenase subunit 4L
36340	38322	+	nad5	NADH dehydrogenase subunit 5
38130	38154		12/2.1	TandemRepeats
38392	38436		16/2.8	TandemRepeats
39000	38428	-	orf190	hypothetical protein
39318	41296	+	rns	small subunit ribosomal RNA
41415	41486	+	trnV(tac)	transfer RNA Valine
41514	41544		15/2.1	TandemRepeats
41672	41756	+	trnL(tag)	transfer RNA Leucine
42346	42385		11/3.7	TandemRepeats
42421	42493	+	trnM(cat)	transfer RNA Methionine
42751	42972	+	atp9	ATP synthase F0 subunit c
* For Tandem Repeats indicates the repeat size and number

## Sheet: M. tenuissimus GHA37
Supplementary Excel file 1; Sheet 2
Location and annotation of core genes, tRNAs, introns and intronic ORFs in the mitogenome of Marasmius tenuissimus strain GHA37_Scaffold91
Start	Stop	Strand	Name*	Annotation
301	372	+	trnV(tac)	transfer RNA Valine
400	430		15/2.1	TandemRepeats
558	642	+	trnL(tag)	transfer RNA Leucine
1232	1271		11/3.7	TandemRepeats
1307	1379	+	trnM(cat)	transfer RNA Methionine
1637	1858	+	atp9	ATP synthase F0 subunit c
2173	3948	+	nad2	NADH dehydrogenase subunit 2
3948	4316	+	nad3	NADH dehydrogenase subunit 3
4237	4272		18/2	TandemRepeats
4739	4811	+	trnP(tgg)	transfer RNA Proline
4965	5048	+	trnY(gta)	transfer RNA Tyrosine
6123	6749	+	nad6	NADH dehydrogenase subunit 6
6945	7712	+	atp6	ATP synthase F0 subunit a
8147	8219	+	trnM(cat)	transfer RNA Methionine
8368	8455	+	trnS(tga)	transfer RNA Serine
8654	8725	+	trnH(gtg)	transfer RNA Histidine
9216	9833	+	orf205	hypothetical protein
10302	13943	+	rnl	large subunit ribosomal RNA
10617	10672		18/3	TandemRepeats
14605	14447	-	atp8	ATP synthase F0 subunit 8
15785	15857	+	trnC(gca)	transfer RNA Cysteine
16072	16144	+	trnR(tct)	transfer RNA Arginine
16645	16716	+	trnG(tcc)	transfer RNA Glycine
16826	16898	+	trnW(cca)	transfer RNA Tryptophan
17065	17095		7/4.4	TandemRepeats
17100	17172	+	trnD(gtc)	Aspartate
17256	17326	+	trnI(gat)	transfer RNA Isoleucine
18020	20572	+	orf850	ribosomal protein S3
18577	18614		15/2.5	TandemRepeats
20055	20087		17/1.9	TandemRepeats
20666	20690		12/2.1	TandemRepeats
21997	22036		21/1.9	TandemRepeats
22065	23069	+	nad1	NADH dehydrogenase subunit 1
24470	25639	+	cob	apocytochrome b
26189	26220		7/4.6	TandemRepeats
26837	27595	+	cox2	cytochrome c oxidase subunit 2
28462	29904	+	nad4	NADH dehydrogenase subunit 4
28602	28655		27/2	TandemRepeats
30552	30623	+	trnR(tcg)	transfer RNA Arginine
30990	31062	+	trnA(tgc)	transfer RNA Alanine
31153	31224	+	trnF(gaa)	transfer RNA Phenylalanine
31434	31505	+	trnT(tgt)	transfer RNA Threonine
31582	31655	+	trnQ(ttg)	transfer RNA Glutamine
31831	31903	+	trnK(ttt)	transfer RNA Lysine
31991	32063	+	trnN(gtt)	transfer RNA Asparagine
32071	32135		14/4.8	TandemRepeats
32261	32344	+	trnL(taa)	transfer RNA Leucine
32653	32723	+	trnM(cat)	transfer RNA Methionine
32918	32951		9/3.8	TandemRepeats
32993	33064	+	trnE(ttc)	Glutamate
33404	33485	+	trnS(gct)	transfer RNA Serine
34210	36866	+	cox1	cytochrome c oxidase subunit 1
34935	35989	+	intron	Group IB
34936	35892	+	orf318	LAGLIDADG homing endonuclease
36928	36952		8/3.1	TandemRepeats
37387	37425		16/2.4	TandemRepeats
37933	38760	+	cox3	cytochrome c oxidase subunit 3
39281	39547	+	nad4L	NADH dehydrogenase subunit 4L
39554	41536	+	nad5	NADH dehydrogenase subunit 5
41344	41368		12/2.1	TandemRepeats
41606	41650		16/2.8	TandemRepeats
42214	41642	-	orf190	hypothetical protein
42532	44193	+	rns	small subunit ribosomal RNA
* For Tandem Repeats indicates the repeat size and number

## Sheet: M. tenuissimus GHA64
Supplementary Excel file 1; Sheet 3
Location and annotation of core genes, tRNAs, introns and intronic ORFs in the mitogenome of Marasmius tenuissimus strain GHA64_Scaffold90
Start	Stop	Strand	Name*	Annotation
13	1746	+	nad5	NADH dehydrogenase subunit 5
1554	1578		12/2.1	TandemRepeats
2267	1842	-	orf141	hypothetical protein
2664	4642	+	rns	small subunit ribosomal RNA
4794	4865	+	trnV(tac)	transfer RNA Valine
4893	4923		15/2.1	TandemRepeats
4984	5068	+	trnL(tag)	transfer RNA Leucine
5666	5738	+	trnM(cat)	transfer RNA Methionine
6000	6221	+	atp9	ATP synthase F0 subunit c
6553	8322	+	nad2	NADH dehydrogenase subunit 2
8322	8690	+	nad3	NADH dehydrogenase subunit 3
8611	8646		18/2	TandemRepeats
9101	9173	+	trnP(tgg)	transfer RNA Proline
9328	9411	+	trnY(gta)	transfer RNA Tyrosine
10423	11049	+	nad6	NADH dehydrogenase subunit 6
11268	12035	+	atp6	ATP synthase F0 subunit a
12133	12205	+	trnM(cat)	transfer RNA Methionine
12390	12477	+	trnS(tga)	transfer RNA Serine
12663	12734	+	trnH(gtg)	transfer RNA Histidine
12785	12837		11/4.8	TandemRepeats
13104	13574	+	orf156	hypothetical protein
13657	13704		22/2.2	TandemRepeats
13851	13885		13/2.7	TandemRepeats
13853	13895		13/3.4	TandemRepeats
13903	17535	+	rnl	large subunit ribosomal RNA
18215	18057	-	atp8	ATP synthase F0 subunit 8
19108	19180	+	trnC(gca)	transfer RNA Cysteine
19537	19609	+	trnR(tct)	transfer RNA Arginine
20059	20130	+	trnG(tcc)	transfer RNA Glycine
20240	20312	+	trnW(cca)	transfer RNA Tryptophan
20463	20535	+	trnD(gtc)	Aspartate
20594	20628		13/2.7	TandemRepeats
20687	20757	+	trnI(gat)	transfer RNA Isoleucine
21341	23254	+	orf637	ribosomal protein S3
21898	21935		15/2.5	TandemRepeats
23022	23909		447/2	TandemRepeats
23319	24365	+	orf348	ribosomal protein S3
23401	23433		17/1.9	TandemRepeats
23848	23880		17/1.9	TandemRepeats
24421	24457		12/3.1	TandemRepeats
25754	25809		27/2.1	TandemRepeats
25838	26842	+	nad1	NADH dehydrogenase subunit 1
27940	29109	+	cob	apocytochrome b
30142	30900	+	cox2	cytochrome c oxidase subunit 2
31798	33240	+	nad4	NADH dehydrogenase subunit 4
31938	31991		27/2	TandemRepeats
33769	33840	+	trnR(tcg)	transfer RNA Arginine
34163	34235	+	trnA(tgc)	transfer RNA Alanine
34287	34358	+	trnF(gaa)	transfer RNA Phenylalanine
34616	34687	+	trnT(tgt)	transfer RNA Threonine
34764	34837	+	trnQ(ttg)	transfer RNA Glutamine
35069	35141	+	trnK(ttt)	transfer RNA Lysine
35233	35305	+	trnN(gtt)	transfer RNA Asparagine
35320	35360		13/3.2	TandemRepeats
35572	35655	+	trnL(taa)	transfer RNA Leucine
35955	36025	+	trnM(cat)	transfer RNA Methionine
36251	36322	+	trnE(ttc)	Glutamate
36652	36733	+	trnS(gct)	transfer RNA Serine
37501	40157	+	cox1	cytochrome c oxidase subunit 1
38226	39280	+	intron	Group IB
38227	39183	+	orf318	LAGLIDADG homing endonuclease
41217	42044	+	cox3	cytochrome c oxidase subunit 3
42541	42807	+	nad4L	NADH dehydrogenase subunit 4L
* For Tandem Repeats indicates the repeat size and number

## Sheet: M. tenuissimus GHA74
Supplementary Excel file 1; Sheet 4
Location and annotation of core genes, tRNAs, introns and intronic ORFs in the mitogenome of Marasmius tenuissimus strain GHA74_Scaffold94
Start	Stop	Strand	Name*	Annotation
559	583		12/2.1	TandemRepeats
821	865		16/2.8	TandemRepeats
2440	1019	-	orf473	hypothetical protein
2840	4818	+	rns	small subunit ribosomal RNA
4937	5008	+	trnV(tac)	transfer RNA Valine
5036	5066		15/2.1	TandemRepeats
5148	5179		16/2	TandemRepeats
5208	5292	+	trnL(tag)	transfer RNA Leucine
5962	6034	+	trnM(cat)	transfer RNA Methionine
6293	6514	+	atp9	ATP synthase F0 subunit c
6780	6825		7/6.6	TandemRepeats
6864	8639	+	nad2	NADH dehydrogenase subunit 2
8639	9007	+	nad3	NADH dehydrogenase subunit 3
8928	8963		18/2	TandemRepeats
9426	9498	+	trnP(tgg)	transfer RNA Proline
9652	9735	+	trnY(gta)	transfer RNA Tyrosine
10809	11435	+	nad6	NADH dehydrogenase subunit 6
11631	12398	+	atp6	ATP synthase F0 subunit a
12833	12905	+	trnM(cat)	transfer RNA Methionine
13054	13141	+	trnS(tga)	transfer RNA Serine
13340	13411	+	trnH(gtg)	transfer RNA Histidine
14395	18036	+	rnl	large subunit ribosomal RNA
14710	14765		18/3	TandemRepeats
18385	18424		6/6.7	TandemRepeats
18716	18558	-	atp8	ATP synthase F0 subunit 8
19895	19967	+	trnC(gca)	transfer RNA Cysteine
20182	20254	+	trnR(tct)	transfer RNA Arginine
20755	20826	+	trnG(tcc)	transfer RNA Glycine
20936	21008	+	trnW(cca)	transfer RNA Tryptophan
21175	21205		7/4.4	TandemRepeats
21210	21282	+	trnD(gtc)	Aspartate
21366	21436	+	trnI(gat)	transfer RNA Isoleucine
22138	24696	+	orf852	ribosomal protein S3
22695	22732		15/2.5	TandemRepeats
24179	24211		17/1.9	TandemRepeats
24790	24814		12/2.1	TandemRepeats
26122	26161		21/1.9	TandemRepeats
26190	27194	+	nad1	NADH dehydrogenase subunit 1
28527	29696	+	cob	apocytochrome b
30875	31633	+	cox2	cytochrome c oxidase subunit 2
32501	33943	+	nad4	NADH dehydrogenase subunit 4
32641	32694		27/2	TandemRepeats
34592	34663	+	trnR(tcg)	transfer RNA Arginine
35023	35095	+	trnA(tgc)	transfer RNA Alanine
35186	35257	+	trnF(gaa)	transfer RNA Phenylalanine
35466	35537	+	trnT(tgt)	transfer RNA Threonine
35614	35687	+	trnQ(ttg)	transfer RNA Glutamine
35863	35935	+	trnK(ttt)	transfer RNA Lysine
36023	36095	+	trnN(gtt)	transfer RNA Asparagine
36103	36167		14/4.8	TandemRepeats
36293	36376	+	trnL(taa)	transfer RNA Leucine
36678	36748	+	trnM(cat)	transfer RNA Methionine
37000	37071	+	trnE(ttc)	Glutamate
37410	37491	+	trnS(gct)	transfer RNA Serine
38219	40875	+	cox1	cytochrome c oxidase subunit 1
38944	39998	+	intron	Group IB
38945	39901	+	orf318	LAGLIDADG homing endonuclease
41389	41427		16/2.4	TandemRepeats
41935	42762	+	cox3	cytochrome c oxidase subunit 3
43284	43550	+	nad4L	NADH dehydrogenase subunit 4L
43557	44858	+	nad5	NADH dehydrogenase subunit 5
* For Tandem Repeats indicates the repeat size and number
		38219
		39999
		38944
		2440
		2840
		4937
		5208
		5962
		6293
		6864
		8639
		9426
		9652
		10809
		11631
		12833
		13054
		13340
		14395
		18716
		19895
		20182
		20755
		20936
		21210
		21366
		22138
		26190
		28527
		30875
		32501
		34592
		35023
		35186
		35466
		35614
		35863
		36023
		36293
		36678
		37000
		37410
		38945
		39999
		41935
		43284
		43557
		>Feature C_0 Table1
		38219

## Sheet: M. tenuissimus MS2
Supplementary Excel file 1; Sheet 5
Location and annotation of core genes, tRNAs, introns and intronic ORFs in the mitogenome of Marasmius tenuissimus strain MS2_NODE68
Start	Stop	Strand	Name*	Annotation
341	380		6/6.7	TandemRepeats
672	514	-	atp8	ATP synthase F0 subunit 8
1852	1924	+	trnC(gca)	transfer RNA Cysteine
2139	2211	+	trnR(tct)	transfer RNA Arginine
2712	2783	+	trnG(tcc)	transfer RNA Glycine
2893	2965	+	trnW(cca)	transfer RNA Tryptophan
3132	3162		7/4.4	TandemRepeats
3167	3239	+	trnD(gtc)	Aspartate
3323	3393	+	trnI(gat)	transfer RNA Isoleucine
4095	6647	+	orf850	ribosomal protein S3
4652	4689		15/2.5	TandemRepeats
6130	6162		17/1.9	TandemRepeats
6741	6765		12/2.1	TandemRepeats
8072	8111		21/1.9	TandemRepeats
8140	9144	+	nad1	NADH dehydrogenase subunit 1
10544	11713	+	cob	apocytochrome b
12891	13649	+	cox2	cytochrome c oxidase subunit 2
14516	15958	+	nad4	NADH dehydrogenase subunit 4
14656	14709		27/2	TandemRepeats
16607	16678	+	trnR(tcg)	transfer RNA Arginine
17046	17118	+	trnA(tgc)	transfer RNA Alanine
17209	17280	+	trnF(gaa)	transfer RNA Phenylalanine
17490	17561	+	trnT(tgt)	transfer RNA Threonine
17638	17711	+	trnQ(ttg)	transfer RNA Glutamine
17887	17959	+	trnK(ttt)	transfer RNA Lysine
18047	18119	+	trnN(gtt)	transfer RNA Asparagine
18127	18191		14/4.8	TandemRepeats
18317	18400	+	trnL(taa)	transfer RNA Leucine
18702	18772	+	trnM(cat)	transfer RNA Methionine
18968	19010		9/4.8	TandemRepeats
19052	19123	+	trnE(ttc)	Glutamate
19462	19543	+	trnS(gct)	transfer RNA Serine
20270	22926	+	cox1	cytochrome c oxidase subunit 1
20995	22049	+	intron	Group IB
20996	21952	+	orf318	LAGLIDADG homing endonuclease
23439	23477		16/2.4	TandemRepeats
23985	24812	+	cox3	cytochrome c oxidase subunit 3
25333	25599	+	nad4L	NADH dehydrogenase subunit 4L
25606	27588	+	nad5	NADH dehydrogenase subunit 5
27396	27420		12/2.1	TandemRepeats
27658	27702		16/2.8	TandemRepeats
28266	27694	-	orf190	hypothetical protein
28584	30562	+	rns	small subunit ribosomal RNA
30681	30752	+	trnV(tac)	transfer RNA Valine
30780	30810		15/2.1	TandemRepeats
30892	30923		16/2	TandemRepeats
30952	31036	+	trnL(tag)	transfer RNA Leucine
31706	31778	+	trnM(cat)	transfer RNA Leucine
32037	32258	+	atp9	ATP synthase F0 subunit c
32524	32590		7/9.6	TandemRepeats
32629	34404	+	nad2	NADH dehydrogenase subunit 2
34404	34772	+	nad3	NADH dehydrogenase subunit 3
34693	34728		18/2	TandemRepeats
35191	35263	+	trnP(tgg)	transfer RNA Proline
35417	35500	+	trnY(gta)	transfer RNA Tyrosine
36574	37200	+	nad6	NADH dehydrogenase subunit 6
37396	38163	+	atp6	ATP synthase F0 subunit a
38598	38670	+	trnM(cat)	ATP synthase F0 subunit a
38819	38906	+	trnS(tga)	transfer RNA Serine
39105	39176	+	trnH(gtg)	transfer RNA Histidine
39667	40284	+	orf205	hypothetical protein
40753	44394	+	rnl	large subunit ribosomal RNA
41068	41123		18/3	TandemRepeats
* For Tandem Repeats indicates the repeat size and number
		20270
		22050
		20995
		672
		1852
		2139
		2712
		2893
		3167
		3323
		4095
		8140
		10544
		12891
		14516
		16607
		17046
		17209
		17490
		17638
		17887
		18047
		18317
		18702
		19052
		19462
		20996
		22050
		23985
		25333
		25606
		28266
		28584
		30681
		30952
		31706
		32037
		32629
		34404
		35191
		35417
		36574
		37396
		38598
		38819
		39105
		39667
		40753
		>Feature C_0 Table1
		20270

## Sheet: M. tenuissimus GHA63
Supplementary Excel file 1; Sheet 6
Location and annotation of core genes, tRNAs, introns and intronic ORFs in the mitogenome of Marasmius tenuissimus strain GHA63_Scaffold37
Start	Stop	Strand	Name*	Annotation
49	87		8/4.9	TandemRepeats
207	473	+	nad4L	NADH dehydrogenase subunit 4L
480	2462	+	nad5	NADH dehydrogenase subunit 5
2270	2294		12/2.1	TandemRepeats
2894	4519	+	orf541	hypothetical protein
3061	3105		23/2	TandemRepeats
4819	5967	+	orf382	hypothetical protein
6501	8480	+	rns	small subunit ribosomal RNA
8680	8751	+	trnV(tac)	transfer RNA Valine
8779	8809		15/2.1	TandemRepeats
9033	9117	+	trnL(tag)	transfer RNA Leucine
9751	9823	+	trnM(cat)	transfer RNA Methionine
10083	10304	+	atp9	ATP synthase F0 subunit c
10635	12410	+	nad2	NADH dehydrogenase subunit 2
12410	12778	+	nad3	NADH dehydrogenase subunit 3
12699	12734		18/2	TandemRepeats
13089	13161	+	trnP(tgg)	transfer RNA Proline
13308	13391	+	trnY(gta)	transfer RNA Tyrosine
14433	15059	+	nad6	NADH dehydrogenase subunit 6
15294	16061	+	atp6	ATP synthase F0 subunit a
16461	16533	+	trnM(cat)	transfer RNA Methionine
16750	16837	+	trnS(tga)	transfer RNA Serine
17017	17088	+	trnH(gtg)	transfer RNA Histidine
17457	18233	+	orf258	hypothetical protein
18583	18615		12/2.8	TandemRepeats
18634	22286	+	rnl	large subunit ribosomal RNA
23030	22872	-	atp8	ATP synthase F0 subunit 8
24044	24116	+	trnC(gca)	transfer RNA Cysteine
24485	24557	+	trnR(tct)	transfer RNA Arginine
25037	25108	+	trnG(tcc)	transfer RNA Glycine
25223	25295	+	trnW(cca)	transfer RNA Tryptophan
25505	25577	+	trnD(gtc)	Aspartate
25722	25792	+	trnI(gat)	transfer RNA Isoleucine
26400	29006	+	orf868	ribosomal protein S3
26957	26994		15/2.5	TandemRepeats
28489	28521		17/1.9	TandemRepeats
29003	29029		5/5.4	TandemRepeats
29178	29202		12/2.1	TandemRepeats
30173	30228		27/2.1	TandemRepeats
30261	31265	+	nad1	NADH dehydrogenase subunit 1
31551	31594		10/4.4	TandemRepeats
32479	33648	+	cob	apocytochrome b
33637	33677		21/2	TandemRepeats
34156	34220		6/10.8	TandemRepeats
34727	35485	+	cox2	cytochrome c oxidase subunit 2
36426	39221	+	nad4	NADH dehydrogenase subunit 4
36566	36619		27/2	TandemRepeats
40094	40165	+	trnR(tcg)	transfer RNA Arginine
40520	40592	+	trnA(tgc)	transfer RNA Alanine
40685	40756	+	trnF(gaa)	transfer RNA Phenylalanine
41014	41085	+	trnT(tgt)	transfer RNA Threonine
41162	41235	+	trnQ(ttg)	transfer RNA Glutamine
41441	41513	+	trnK(ttt)	transfer RNA Lysine
41609	41681	+	trnN(gtt)	transfer RNA Asparagine
41687	41761		28/2.7	TandemRepeats
41694	41742		14/3.8	TandemRepeats
41696	41734		14/2.8	TandemRepeats
42017	42100	+	trnL(taa)	transfer RNA Leucine
42285	42355	+	trnM(cat)	transfer RNA Methionine
42626	42697	+	trnE(ttc)	Glutamate
43020	43101	+	trnS(gct)	transfer RNA Serine
43954	48881	+	cox1	cytochrome c oxidase subunit 1
44188	45138	+	orf316	LAGLIDADG homing endonuclease
44188	45544	+	intron	Group IB
46025	46960	+	orf311	LAGLIDADG homing endonuclease
46025	46986	+	intron	Group IB
47167	48135	+	orf322	LAGLIDADG homing endonuclease
47167	48173	+	intron	Group IB
49980	50807	+	cox3	cytochrome c oxidase subunit 3
* For Tandem Repeats indicates the repeat size and number

## Sheet: M. tenuissimus GHA79
Supplementary Excel file 1; Sheet 7
Location and annotation of core genes, tRNAs, introns and intronic ORFs in the mitogenome of Marasmius tenuissimus strain GHA79_Scaffold25
Start	Stop	Strand	Name*	Annotation
14	382	+	nad3	NADH dehydrogenase subunit 3
303	338		18/2	TandemRepeats
834	906	+	trnP(tgg)	transfer RNA Proline
1062	1145	+	trnY(gta)	transfer RNA Tyrosine
2229	2855	+	nad6	NADH dehydrogenase subunit 6
3077	3844	+	atp6	ATP synthase F0 subunit a
4253	4325	+	trnM(cat)	transfer RNA Methionine
4537	4624	+	trnS(tga)	transfer RNA Serine
4801	4872	+	trnH(gtg)	transfer RNA Histidine
5172	6425	+	orf417	hypothetical protein
6672	10309	+	rnl	large subunit ribosomal RNA
6987	7042		18/3	TandemRepeats
11350	11192	-	atp8	ATP synthase F0 subunit 8
12639	12711	+	trnC(gca)	transfer RNA Cysteine
13010	13082	+	trnR(tct)	transfer RNA Arginine
13629	13700	+	trnG(tcc)	transfer RNA Glycine
13811	13883	+	trnW(cca)	transfer RNA Tryptophan
13971	14043	+	trnD(gtc)	Aspartate
14133	14203	+	trnI(gat)	transfer RNA Isoleucine
14648	14698		21/2.4	TandemRepeats
14758	17358	+	orf866	ribosomal protein S3
15318	15352		9/3.9	TandemRepeats
15321	15352		15/2.1	TandemRepeats
16841	16873		17/1.9	TandemRepeats
17893	17935		23/1.9	TandemRepeats
18118	18167		8/6.3	TandemRepeats
18662	18706		21/2.1	TandemRepeats
18738	19742	+	nad1	NADH dehydrogenase subunit 1
20066	20099		10/3.4	TandemRepeats
20802	21971	+	cob	apocytochrome b
22300	22341		7/6	TandemRepeats
22929	22965		19/1.9	TandemRepeats
23665	24423	+	cox2	cytochrome c oxidase subunit 2
24515	24543		6/4.8	TandemRepeats
25432	26874	+	nad4	NADH dehydrogenase subunit 4
25572	25625		27/2	TandemRepeats
27305	27376	+	trnR(tcg)	transfer RNA Arginine
27697	27769	+	trnA(tgc)	transfer RNA Alanine
27854	27925	+	trnF(gaa)	transfer RNA Phenylalanine
28184	28255	+	trnT(tgt)	transfer RNA Threonine
28332	28405	+	trnQ(ttg)	transfer RNA Glutamine
28612	28684	+	trnK(ttt)	transfer RNA Lysine
28769	28841	+	trnN(gtt)	transfer RNA Asparagine
28847	28921		28/2.7	TandemRepeats
28854	28902		14/3.8	TandemRepeats
28856	28894		14/2.8	TandemRepeats
29144	29227	+	trnL(taa)	transfer RNA Leucine
29539	29609	+	trnM(cat)	transfer RNA Methionine
29824	29895	+	trnE(ttc)	Glutamate
30216	30297	+	trnS(gct)	transfer RNA Serine
31071	35930	+	cox1	cytochrome c oxidase subunit 1
31305	32255	+	orf316	LAGLIDADG homing endonuclease
31305	32611	+	intron	Group IB
33092	34015	+	orf307	LAGLIDADG homing endonuclease
33092	34041	+	intron	Group IB
34222	35184	+	orf320	LAGLIDADG homing endonuclease
34222	35222	+	intron	Group IB
37009	37836	+	cox3	cytochrome c oxidase subunit 3
38153	38183		7/4.4	TandemRepeats
38380	38646	+	nad4L	NADH dehydrogenase subunit 4L
38653	40635	+	nad5	NADH dehydrogenase subunit 5
40443	40467		12/2.1	TandemRepeats
40788	41309	+	orf173	hypothetical protein
41459	41483		11/2.3	TandemRepeats
41524	42300	+	orf258	hypothetical protein
42335	42406	+	trnX(tgcc)	tRNA X
43012	44983	+	rns	small subunit ribosomal RNA
45158	45229	+	trnV(tac)	transfer RNA Valine
45261	45291		15/2.1	TandemRepeats
45408	45492	+	trnL(tag)	transfer RNA Leucine
46287	46359	+	trnM(cat)	transfer RNA Methionine
46618	46839	+	atp9	ATP synthase F0 subunit c
47117	48895	+	nad2	NADH dehydrogenase subunit 2
* For Tandem Repeats indicates the repeat size and number

## Sheet: M. crinis-equi
Supplementary Excel file 1; Sheet 8
Location and annotation of core genes, tRNAs, introns and intronic ORFs in the mitogenome of Marasmius crinis-equi strain GHA76_Scaffold19
Start	Stop	Strand	Name*	Annotation
206	277	+	trnH(gtg)	transfer RNA Histidine
830	4549	+	rnl	large subunit ribosomal RNA
3569	3600		7/4.6	TandemRepeats
5989	4958	-	orf343	hypothetical protein
6577	6419	-	atp8	ATP synthase F0 subunit 8
7913	7983	+	trnR(tct)	transfer RNA Arginine
8991	9062	+	trnG(tcc)	transfer RNA Glycine
9157	9229	+	trnW(cca)	transfer RNA Tryptophan
9806	9841		9/4	TandemRepeats
9915	9987	+	trnD(gtc)	Aspartate
10017	10087	+	trnI(gat)	transfer RNA Isoleucine
11079	13805	+	orf908	ribosomal protein S3
11894	11955		6/10.3	TandemRepeats
12309	12361		24/2.2	TandemRepeats
15806	15839		17/2.1	TandemRepeats
15832	15902		30/2.3	TandemRepeats
15932	16936	+	nad1	NADH dehydrogenase subunit 1
17361	17425		9/7.2	TandemRepeats
18419	18453		7/4.9	TandemRepeats
18771	22237	+	cob	apocytochrome b
19164	20404	+	intron	Group ID
19164	20069	+	orf301	GIY-YIG type homing endonuclease
20832	21881	+	intron	Group IB
23125	23166		18/2.4	TandemRepeats
24363	25121	+	cox2	cytochrome c oxidase subunit 2
26470	27936	+	nad4	NADH dehydrogenase subunit 4
26654	26687		15/2.3	TandemRepeats
28594	28657		6/10.7	TandemRepeats
28726	28798	+	trnR(tcg)	transfer RNA Arginine
29608	29680	+	trnA(tgc)	transfer RNA Alanine
30006	30077	+	trnF(gaa)	transfer RNA Phenylalanine
30338	30376		8/4.9	TandemRepeats
30431	30503	+	trnT(tgt)	transfer RNA Threonine
30582	30655	+	trnQ(ttg)	transfer RNA Glutamine
31334	31406	+	trnK(ttt)	transfer RNA Lysine
31490	31562	+	trnN(gtt)	transfer RNA Asparagine
31573	31607		14/2.7	TandemRepeats
31958	32041	+	trnL(taa)	transfer RNA Leucine
32402	32472	+	trnM(cat)	transfer RNA Methionine
32579	32649	+	trnE(ttc)	Glutamate
33601	33682	+	trnS(gct)	transfer RNA Serine
34604	42765	+	cox1	cytochrome c oxidase subunit 1
34816	36187	+	intron	Group IB
34817	35863	+	orf348	GIY-YIG type homing endonuclease
35008	35032		12/2.1	TandemRepeats
36216	37618	+	intron	Group IB
36216	37199	+	orf327	LAGLIDADG homing endonuclease
36258	36341		39/2.2	TandemRepeats
36266	36329		18/3.4	TandemRepeats
36280	36342		18/3.3	TandemRepeats
37765	39109	+	intron	Group IB
37766	38932	+	orf388	LAGLIDADG homing endonuclease
39831	41014	+	intron	Group I(derived)
39831	40667	+	orf278	LAGLIDADG homing endonuclease
41213	42462	+	intron	Group IA
41213	42037	+	orf274	GIY-YIG type homing endonuclease
43612	44439	+	cox3	cytochrome c oxidase subunit 3
44866	44904		19/2	TandemRepeats
44972	45238	+	nad4L	NADH dehydrogenase subunit 4L
45244	47226	+	nad5	NADH dehydrogenase subunit 5
47748	47787		19/2.1	TandemRepeats
47856	49899	+	rns	small subunit ribosomal RNA
50102	50173	+	trnV(tac)	transfer RNA Valine
50578	50663	+	trnL(tag)	transfer RNA Leucine
51663	51735	+	trnM(cat)	transfer RNA Methionine
51919	51974		14/3.9	TandemRepeats
51919	51974		29/1.9	TandemRepeats
52304	52525	+	atp9	ATP synthase F0 subunit c
53813	53847		15/2.4	TandemRepeats
54171	55952	+	nad2	NADH dehydrogenase subunit 2
55952	56320	+	nad3	NADH dehydrogenase subunit 3
56552	56620		7/9.9	TandemRepeats
57446	57518	+	trnP(tgg)	transfer RNA Proline
57772	57855	+	trnY(gta)	transfer RNA Tyrosine
59755	60381	+	nad6	NADH dehydrogenase subunit 6
60717	61484	+	atp6	ATP synthase F0 subunit a
61936	62008	+	trnM(cat)	transfer RNA Methionine
62278	62365	+	trnS(tga)	transfer RNA Serine
62921	62954		7/4.9	TandemRepeats
* For Tandem Repeats indicates the repeat size and number

## Sheet: Mar. scandens
Supplementary Excel file 1; Sheet 9
Location and annotation of core genes, tRNAs, introns and intronic ORFs in the mitogenome of Marasmiellus scandens isolate GHA19_Scaffold7
Start	Stop	Strand	Name*	Annotation
2432	3190	+	cox2	cox2
4488	4559	+	trnH(gtg)	transfer RNA Histidine
6000	6052		18/3	TandemRepeats
6066	6138	+	trnM(cat)	transfer RNA Methionine
7375	7058	-	orf105	hypothetical protein
7442	11270	+	rnl	rnl
11707	11741		15/2.3	TandemRepeats
12129	14078	+	rns	rns
14798	14869	+	trnV(tac)	transfer RNA Valine
15625	15709	+	trnL(tag)	transfer RNA Leucine
16292	16364	+	trnR(tcg)	transfer RNA Arginine
17431	17502	+	trnA(tgc)	transfer RNA Alanine
18285	18356	+	trnF(gaa)	transfer RNA Phenylalanine
18901	18973	+	trnT(tgt)	transfer RNA Threonine
19725	19798	+	trnQ(ttg)	transfer RNA Glutamine
20081	20152	+	trnK(ttt)	transfer RNA Lysine
21320	21403	+	trnY(gta)	transfer RNA Tyrosine
22309	22382	+	trnM(cat)	transfer RNA Methionine
22811	22898	+	trnS(tga)	transfer RNA Serine
23785	23837		21/2.5	TandemRepeats
23797	23855		24/2.4	TandemRepeats
24293	24365	+	trnP(tgg)	transfer RNA Proline
25495	25567	+	trnN(gtt)	transfer RNA Asparagine
26427	26510	+	trnL(taa)	transfer RNA Leucine
26965	27037	+	trnM(cat)	transfer RNA Methionine
27831	27902	+	trnE(ttc)	transfer RNA Glutamate
28366	28448	+	trnS(gct)	transfer RNA Serine
29072	35823	+	cox1	cox1
29278	30592	+	intron	Group IB
29279	30292	+	orf337	GIY-YIG homing endonuclease
30996	32030	+	orf344	LAGLIDADG homing endonuclease
30996	32168	+	intron	Group IB
32661	33488	+	orf275	LAGLIDADG endonuclease
32661	34067	+	intron	Group I(derived)
34266	35132	+	orf288	GIY-YIG type homing endonuclease
34266	35520	+	intron	Group IA
36199	36255		7/8.1	TandemRepeats
37681	38508	+	cox3	cox3
38995	39041		14/3.2	TandemRepeats
39404	39036	-	orf122	hypothetical protein
39939	40205	+	nad4L	nad4L
40209	43541	+	nad5	nad5
40533	41564	+	orf343	LAGLIDADG homing endonuclease
40533	41849	+	intron	Group IC2
44916	44950		9/3.9	TandemRepeats
45231	47162	+	nad2	nad2
47162	47536	+	nad3	nad3
48714	48908	+	atp9	atp9
49238	50080	+	orf280	GIY-YIG endonuclease
50831	52012	+	orf393	hypothetical protein
52578	54047	+	nad4	nad4
52762	52795		15/2.3	TandemRepeats
54640	54696		27/2.1	TandemRepeats
56750	57373	+	nad6	nad6
57422	58189	+	atp6	atp6
57493	57538		16/2.9	TandemRepeats
59476	59506		12/2.6	TandemRepeats
59611	61614	+	orf667	hypothetical protein
62069	62377	+	orf102	ribosomal protein S3
65323	65393	+	trnW(cca)	transfer RNA Tryptophan
65647	65676		7/4.4	TandemRepeats
65647	65676		13/2.3	TandemRepeats
65692	65764	+	trnD(gtc)	Aspartate
66776	66847	+	trnI(gat)	transfer RNA Isoleucine
68082	68123		17/2.5	TandemRepeats
68087	68123		17/2.2	TandemRepeats
68392	68234	-	atp8	atp8
70456	69290	-	orf388	hypothetical protein
71341	71413	+	trnC(gca)	transfer RNA Cysteine
71580	71611		12/2.7	TandemRepeats
72348	72420	+	trnR(tct)	transfer RNA Arginine
72772	72812		14/2.9	TandemRepeats
72911	72981	+	trnG(tcc)	transfer RNA Glycine
76256	78417	+	nad1	nad1
76901	78057	+	intron	Group IB
77173	78030	+	orf285	GIY-YIG homing endonuclease
78472	78517		24/1.9	TandemRepeats
78750	78783		17/1.9	TandemRepeats
80874	85835	+	cob	cob
81267	82193	+	orf308	GIY-YIG homing endonuclease
81267	82524	+	intron	Group ID
81355	81404		3/16.7	TandemRepeats
82561	84300	+	orf579	LAGLIDADG 2 endonuclease
82561	84679	+	intron	Group ID
84750	85170	+	intron	Group ID
* For Tandem Repeats indicates the repeat size and number

## Sheet: M. palmivorus
Supplementary Excel file 1; Sheet 10
Location and annotation of core genes, tRNAs, introns and intronic ORFs in the mitogenome of Marasmius palmivorus strain GHA12_Scaffold10
Start	Stop	Strand	Name*	Annotation
316	387	+	trnM(cat)	transfer RNA Methionine
1076	1146	+	trnE(ttc)	Glutamate
1487	1518		13/2.4	TandemRepeats
1971	2052	+	trnS(gct)	transfer RNA Serine
2322	2351		10/3	TandemRepeats
2591	9054	+	cox1	cytochrome c oxidase subunit 1
2791	4137	+	intron	Group IB
2792	3787	+	orf331	GIY-YIG type homing endonuclease
4663	5689	+	intron	Group I(derived)
4664	5605	+	orf313	LAGLIDADG homing endonuclease
6066	6902	+	orf278	LAGLIDADG homing endonuclease
6066	7237	+	intron	Group IA
7436	8314	+	orf292	GIY-YIG type homing endonuclease
7436	8751	+	intron	Group IA
9302	9381	+	trnE(ctc)	Glutamate
9615	10697	+	orf360	hypothetical protein
10944	12029	+	orf361	hypothetical protein
12766	13119	+	orf117	hypothetical protein
13952	14632	+	orf226	hypothetical protein
14880	15872	+	orf330	hypothetical protein
16536	17360	+	cox3	cytochrome c oxidase subunit 3
17423	17863	+	orf146	hypothetical protein
17575	17612		20/2	TandemRepeats
17620	17653		12/2.8	TandemRepeats
18261	18680	+	orf139	hypothetical protein
18904	19170	+	nad4L	NADH dehydrogenase subunit 4L
19175	21175	+	nad5	NADH dehydrogenase subunit 5
22192	24012	+	rns	small subunit ribosomal RNA
24248	24319	+	trnV(tac)	transfer RNA Valine
25239	25321	+	trnL(tag)	transfer RNA Leucine
26597	26669	+	trnM(cat)	transfer RNA Methionine
26903	27124	+	atp9	ATP synthase F0 subunit c
28942	29421	+	orf159	hypothetical protein
30253	31293	+	orf346	hypothetical protein
31564	32016	+	orf150	hypothetical protein
32009	32776	+	orf255	hypothetical protein
32866	32891		11/2.4	TandemRepeats
33625	35070	+	nad4	NADH dehydrogenase subunit 4
35080	35130		26/2	TandemRepeats
35950	36022	+	trnR(tcg)	transfer RNA Arginine
36283	36355	+	trnA(tgc)	transfer RNA Alanine
36791	36862	+	trnF(gaa)	transfer RNA Phenylalanine
37160	37232	+	trnT(tgt)	transfer RNA Threonine
37972	38045	+	trnQ(ttg)	transfer RNA Glutamine
38281	38353	+	trnK(ttt)	transfer RNA Lysine
38891	38974	+	trnY(gta)	transfer RNA Tyrosine
39981	40015		9/3.9	TandemRepeats
40477	41100	+	nad6	NADH dehydrogenase subunit 6
41407	41462		8/7	TandemRepeats
41545	42312	+	atp6	ATP synthase F0 subunit a
43337	43410	+	trnM(cat)	transfer RNA Methionine
43920	44006	+	trnS(tga)	transfer RNA Serine
44657	46432	+	nad2	NADH dehydrogenase subunit 2
46432	46803	+	nad3	NADH dehydrogenase subunit 3
46834	47778	+	orf314	hypothetical protein
49970	50974	+	nad1	NADH dehydrogenase subunit 1
51601	51625		6/4.2	TandemRepeats
53155	57846	+	cob	apocytochrome b
53548	54573	+	orf341	GIY-YIG type homing endonuclease
53548	54925	+	intron	Group IB(5')
53569	53604		14/2.5	TandemRepeats
55039	56096	+	intron	Group IB
55040	55996	+	orf318	LAGLIDADG homing endonuclease
56411	57499	+	intron	Group IB
61051	61809	-	cox2	cytochrome c oxidase subunit 2
61703	62353	+	orf216	hypothetical protein
63769	63840	+	trnH(gtg)	transfer RNA Histidine
64561	64633	+	trnW(cca)	transfer RNA Tryptophan
64649	64721	+	trnD(gtc)	Aspartate
65139	65210	+	trnI(gat)	transfer RNA Isoleucine
66434	69082	+	rps3	ribosomal protein S3
69728	73639	+	rrnL	large subunit ribosomal RNA
72628	72667		17/2.4	TandemRepeats
75088	74930	+	atp8	ATP synthase F0 subunit 8
75968	76042	+	trnC(gca)	transfer RNA Cysteine
76383	76455	+	trnR(tct)	transfer RNA Arginine
76901	76972	+	trnG(tcc)	transfer RNA Glycine
77493	77565	+	trnP(tgg)	transfer RNA Proline
78209	78281	+	trnN(gtt)	transfer RNA Asparagine
78802	78885	+	trnL(taa)	transfer RNA Leucine
* For Tandem Repeats indicates the repeat size and number

[truncated: 2 more sheets: Mon. roreri, Mon. perniciosa]
