# Supplementary material for: Mitochondrial Genomics of Six Cacao Pathogens From the Basidiomycete Family Marasmiaceae
Source: Front Microbiol. 2021 Oct 28;12:752094. doi: 10.3389/fmicb.2021.752094 (PMC8581569; doi:10.3389/fmicb.2021.752094)
Supplement: Supplementary file 3 [file Table_2.XLSX]

## Sheet: Sheet1
Supplementary Excel file 2; Sheet 1
Tandem Repeats and other annotated genes between rps3 and trnR region of Marasmius tenuissimus mitogenomes from 7 isolates
GHA07/GHA74/MS2				GHA37				GHA64				GHA63				GHA79
*TRs and other genes	Repeat size (bp) and number	Size of the repeat region (bp)		*TRs and other genes	Repeat size (bp) and number	Size of the repeat region (bp)		*TRs and other genes	Repeat size (bp) and number	Size of the repeat region (bp)		*TRs and other genes	Repeat size (bp) and number	Size of the repeat region (bp)		*TRs and other genes	Repeat size (bp) and number	Size of the repeat region (bp)
rps3				rps3				rps3				rps3				rps3
TAATAGTAATAGTAG	15/2.5	37		TAATAGTAATAGTAG	15/2.5	37		TAATAGTAATAGTAG	15/2.5	37		TAATAGTAATAGTAG	15/2.5	37		TAATAATAG	9/3.9	34
AAAAATATTTTAAAAA	17/1.9	32		AAAAATATTTTAAAAA	17/1.9	32		ATTTTTCTAATATTATTGGATATA……..	447/2	887		AAAAATATTTTAAAAA	17/1.9	32		TAATAGTAATAGTAG	15/2.5	37
TACAATTTACCC	12/2.1	24		TACAATTTACCC	12/2.1	24		rps3				TTAAA	5/5.4	26		AAAAATATTTTAAAAA	17/1.9	32
AAATATAAAAA-TTATTTTTAT	# 21/1.9	39		AAATATAAAAA-TTATTTTTAT	21/1.9	39		AAAAATATTTTAAAAA	17/1.9	32		TACAATTTACCC	12/2.1	24		GAAATGTATGTTTTGTTTTAA	23/1.9	42
nad1				nad1				AAAAATATTTTAAAAA	17/1.9	32		TTTATGAATTTAAATAAAAAATTTATT	27/2.1	55		CTGCGTAG	8/6.3	49
cob				cob				TACAATTTACCC	12/3.1	36		nad1				AAATATAAAAA-TTATTTTTAT	# 21/2.1	44
cox2				CTCCTTC	7/4.6	31		TTTATGAATTTAAATAAAAAATTTATT	27/2.1	55		TAATAAAAAT	10/4.4	43		nad1
nad4				cox2				nad1				cob				TAATAAAAAT	10/3.4	33
ATATCAATTTGTTACTGAATTTACTCA	27/2	53		nad4				cob				AAATATAAAAA-TTATTTTTAT	21/2	40		cob
trnR(tcg)				ATATCAATTTGTTACTGAATTTACTCA	27/2	53		cox2				CTAAAG	6/10.8	64		CTTTCAG	7/6	41
				trnR(tcg)				nad4				cox2				CTTATAATGCTAGTGCTTA	19/1.9	36
								ATATCAATTTGTTACTGAATTTACTCA	27/2	53		nad4				cox2
								trnR(tcg)				ATATCAATTTGTTACTGAATTTACTCA	27/2	53		CTCTTA	6/4.8	28
												trnR(tcg)				nad4
																ATATCAATTTGTTACTGAATTTACTCA	27/2	53
																trnR(tcg)
Note:
*TR: Tandem Repeats
Identical TRs are color codded in same color. TRs with no colors are unique.
# Number of repeat and size of repeat region has increased for isolate GHA79 and 63, compared to other isolates
