# Supplementary material for: Mitochondrial Genomics of Six Cacao Pathogens From the Basidiomycete Family Marasmiaceae
Source: Front Microbiol. 2021 Oct 28;12:752094. doi: 10.3389/fmicb.2021.752094 (PMC8581569; doi:10.3389/fmicb.2021.752094)
Supplement: Supplementary file 4 [file Table_3.XLSX]

## Sheet: All ORF's BLAST result
Supplementary Excel file 3; Sheet 1
BLASTp search result of all mitogenome ORF's from four cacao thread blight associated pathogens from Ghana and the Western hemisphere frosty pod rot and witches’ broom pathogens of cacao, all basidiomycetes within the Marasmiaceae family.
Query ORF's	Length	BLAST againest All uniport fungi excluding Moniliophthora			BLAST againest Nr database
		Definition (All uniport fungi excluding moniliophthora)	E Value	% Identity	Definition	Genbank id	E Value
M. crinis-equi_Int_orf274	283	Orf283 (Fragment) OS=Zancudomyces culisetae OX=1213189 GN=orf283 PE=4 SV=2	8.3e-124	62	intronicORFatintron6ofcox1(mitochondrion)[Moniliophthoraperniciosa]_x0001_AAQ74284.1intronicORFatintron6ofcox1(mitochondrion)[Moniliophthoraperniciosa]	YP_025840.1	1e-154
M. crinis-equi_Int_orf278	294	Dod COI i15 grp IB protein (Fragment) OS=Podospora comata OX=48703 GN=PAMITO_ORF294 PE=4 SV=1	1.9e-147	82	DodCOIi15grpIBprotein,partial(mitochondrion)[Podosporacomata]_x0001_VBB87380.1DodCOIi15grpIBprotein,partial(mitochondrion)[Podosporacomata]	YP_009550020.1	9e-147
M. crinis-equi_Int_orf301	295	GIY-YIG domain-containing protein OS=Calonectria ilicicola OX=182845 GN=orf295 PE=4 SV=1	1.5e-124	61	GIY-YIGendonuclease,partial(mitochondrion)[Ilyonectriasp.]	QDD68335.1	2e-116
M. crinis-equi_Int_orf327	323	LAGLIDADG endonuclease OS=Botryotinia fuckeliana (strain B05.10) OX=332648 GN=BC1G_20031 PE=4 SV=1	1.5e-161	71	LAGLIDADGendonuclease(mitochondrion)[BotrytiscinereaB05.10]	AGN49005.1	4e-167
M. crinis-equi_orf343	677	DNA-directed DNA polymerase OS=Armillaria solidipes OX=1076256 GN=dpol PE=4 SV=1	5.1e-134	58	DNApolymerase(mitochondrion)[Armillariasolidipes]_x0001_QCB16450.1DNApolymerase(mitochondrion)[Armillariasolidipes]	YP_009631670.1	7e-124
M. crinis-equi_Int_orf348	348	GIY-YIG homing endonuclease (Fragment) OS=Amanita phalloides OX=67723 GN=orf348 PE=4 SV=1	0	75	GIY-YIGhomingendonuclease,partial(mitochondrion)[Amanitaphalloides]_x0001_QFZ98644.1GIY-YIGhomingendonuclease,partial(mitochondrion)[Amanitaphalloides]	YP_009710696.1	1e-180
M. crinis-equi_Int_orf388	440	Intronic ORF at intron 2 of cox1 protein OS=Lentinula edodes OX=5353 GN=hypothetical protein PE=4 SV=1	0	74	intronicORFatintron1ofcox1(mitochondrion)[Moniliophthoraroreri]_x0001_ADO51558.1intronicORFatintron1ofcox1(mitochondrion)[Moniliophthoraroreri]	YP_004376348.1	0
M. crinis-equi_orf908_(rps3)	656	Ribosomal protein S3 OS=Tricholoma terreum OX=76328 GN=rps3 PE=4 SV=1	5.6e-106	37	ribosomalproteinS3(mitochondrion)[Moniliophthoraroreri]_x0001_ADO51583.1ribosomalproteinS3(mitochondrion)[Moniliophthoraroreri]	YP_004376400.1	3e-131
M. palmivorus_orf117	138	Uncharacterized protein OS=Russula compacta OX=40490 GN=orf138 PE=4 SV=1	4e-34	50	hyp13(mitochondrion)[Moniliophthoraroreri]_x0001_ADO51596.1hyp13(mitochondrion)[Moniliophthoraroreri]	YP_004376375.1	2e-30
M. palmivorus_orf139	835	Uncharacterized protein OS=Fomitiporia mediterranea OX=208960 GN=Fomme_000098 PE=4 SV=1	5e-22	43	hypotheticalproteinFomme_000098(mitochondrion)[Fomitiporiamediterranea]_x0001_QEG57108.1hypotheticalproteinFomme_000098(mitochondrion)[Fomitiporiamediterranea]	YP_009690328.1	3e-11
M. palmivorus_orf146	306	Orf322 OS=Pleurotus ostreatus OX=5322 PE=4 SV=1	3e-05	27	hyp3(mitochondrion)[Moniliophthoraroreri]_x0001_ADO51586.1hyp3(mitochondrion)[Moniliophthoraroreri]	YP_004376355.1	5e-58
M. palmivorus_orf150	561	NADH dehydrogenase subunit 2 OS=Tricholoma saponaceum OX=113602 GN=nad2 PE=3 SV=1	6e-10	54	NADHdehydrogenasesubunit2(mitochondrion)[Moniliophthoraroreri]_x0001_ADO51572.1NADHdehydrogenasesubunit2(mitochondrion)[Moniliophthoraroreri]	YP_004376368.1	6e-17
M. palmivorus_orf159	135	Uncharacterized protein OS=Lactifluus hygrophoroides OX=1837245 GN=orf135 PE=4 SV=1	3e-33	48	hypotheticalprotein(mitochondrion)[Lactifluushygrophoroides]_x0001_AWX52942.1hypotheticalprotein(mitochondrion)[Lactifluushygrophoroides]	YP_009504217.1	4e-27
M. palmivorus_orf216	1149	Uncharacterized protein OS=Anaeromyces robustus OX=1754192 GN=BCR32DRAFT_47242 PE=4 SV=1	2e-05	25	No_hits_found
M. palmivorus_orf226	138	Uncharacterized protein OS=Russula compacta OX=40490 GN=orf138 PE=4 SV=1	5e-37	47	hypotheticalprotein(mitochondrion)[Lactifluushygrophoroides]_x0001_AWX52942.1hypotheticalprotein(mitochondrion)[Lactifluushygrophoroides]	YP_009504217.1	5e-32
M. palmivorus_orf255	251	Helix-rich mycoplasma protein OS=Thelephora ganbajun OX=370292 GN=NADH5 PE=4 SV=1	2e-41	35	hypotheticalproteinC0988_000030(mitochondrion)[Termitomycessp.]	AYE93284.1	2e-30
M. palmivorus_Int_orf278	294	Dod COI i15 grp IB protein (Fragment) OS=Podospora comata OX=48703 GN=PAMITO_ORF294 PE=4 SV=1	4.1e-151	83	orf294(mitochondrion)[Podosporaanserina]_x0001_CAA38793.1DodCOIi15grpIBprotein,partial(mitochondrion)[Podosporaanserina]	NP_074940.1	9e-150
M. palmivorus_Int_orf292	283	Orf283 (Fragment) OS=Zancudomyces culisetae OX=1213189 GN=orf283 PE=4 SV=2	5.5e-122	61	intronicORFatintron6ofcox1(mitochondrion)[Moniliophthoraperniciosa]_x0001_AAQ74284.1intronicORFatintron6ofcox1(mitochondrion)[Moniliophthoraperniciosa]	YP_025840.1	7e-126
M. palmivorus_Int_orf313	316	LAGLIDADG endonuclease (Fragment) OS=Sporothrix insectorum OX=150359 GN=orf316 PE=4 SV=1	0	83	cox1-i6geneproduct,partial(mitochondrion)[Fusariumsolani]_x0001_AEJ72911.1LAGLIDADGintronencodedprotein,partial(mitochondrion)[Fusariumsolani]	YP_005088115.1	0
M. palmivorus_orf314	293	Uncharacterized protein OS=Lentinula edodes OX=5353 PE=4 SV=1	4e-95	49	hypotheticalprotein(mitochondrion)[Lentinulaedodes]	BAM29341.1	7e-77
M. palmivorus_Int_orf318	319	Uncharacterized protein OS=Calonectria ilicicola OX=182845 GN=orf319 PE=4 SV=1	2.5e-180	80	I-AniI(mitochondrion)[ParastagonosporanodorumSN15]_x0001_ABU49435.1I-AniI(mitochondrion)[ParastagonosporanodorumSN15]	YP_001427391.1	2e-179
M. palmivorus_orf330	450	Uncharacterized protein OS=Ganoderma calidophilum OX=2026244 GN=orf450 PE=4 SV=1	7e-12	31	orf1(mitochondrion)[Moniliophthoraroreri]_x0001_ADO51624.1orf1(mitochondrion)[Moniliophthoraroreri]	YP_004347440.1	2e-21
M. palmivorus_Int_orf331	348	GIY-YIG homing endonuclease (Fragment) OS=Amanita phalloides OX=67723 GN=orf348 PE=4 SV=1	1.1e-177	74	GIY-YIGhomingendonuclease,partial(mitochondrion)[Amanitaphalloides]_x0001_QFZ98644.1GIY-YIGhomingendonuclease,partial(mitochondrion)[Amanitaphalloides]	YP_009710696.1	5e-175
M. palmivorus_Int_orf341	332	GIY-YIG domain-containing protein (Fragment) OS=Aspergillus pseudoglaucus OX=1405805 GN=orf332 PE=4 SV=1	0	83	hypotheticalprotein,partial(mitochondrion)[Aspergilluspseudoglaucus]_x0001_QBF44555.1hypotheticalprotein,partial(mitochondrion)[Aspergilluspseudoglaucus]	YP_009573147.1	0
M. palmivorus_orf346	456	Uncharacterized protein OS=Lentinula edodes OX=5353 PE=4 SV=1	5.7e-160	69	hypotheticalprotein(mitochondrion)[Lentinulaedodes]	QEN73891.1	3e-159
M. palmivorus_orf360	282	Uncharacterized protein OS=Taiwanofungus camphoratus OX=2696576 GN=orf282 PE=4 SV=1	4e-08	26	hyp22(mitochondrion)[Moniliophthoraroreri]_x0001_ADO51605.1hyp22(mitochondrion)[Moniliophthoraroreri]	YP_004376384.1	1e-31
M. palmivorus_orf361	354	Uncharacterized protein OS=Amanita inopinata OX=933333 GN=orf354 PE=4 SV=1	3e-38	29	hypotheticalprotein29(mitochondrion)[Moniliophthoraperniciosa]_x0001_AAQ74319.1hypotheticalprotein29(mitochondrion)[Moniliophthoraperniciosa]	YP_025895.1	2e-66
M. palmivorus_rps3	618	Ribosomal protein S3 OS=Tricholoma saponaceum OX=113602 GN=rps3 PE=4 SV=1	9.6e-110	36	ribosomalproteinS3(mitochondrion)[Moniliophthoraroreri]_x0001_ADO51583.1ribosomalproteinS3(mitochondrion)[Moniliophthoraroreri]	YP_004376400.1	0
Mon. perniciosa_dpo	951	DNA polymerase OS=Lentinula edodes OX=5353 GN=dnapol PE=3 SV=1	0	61	DNA-directedDNApolymerase(mitochondrion)[Moniliophthoraperniciosa]_x0001_AAQ74286.1DNA-directedDNApolymerase(mitochondrion)[Moniliophthoraperniciosa]	YP_025890.1	0
Mon. perniciosa_orf100	53	Uncharacterized protein (Fragment) OS=Zasmidium cellare ATCC 36951 OX=1080233 GN=M409DRAFT_21680 PE=4 SV=1	0.016	34	hypotheticalprotein35(mitochondrion)[Moniliophthoraperniciosa]_x0001_AAQ74325.1hypotheticalprotein35(mitochondrion)[Moniliophthoraperniciosa]	YP_025904.1	2e-63
Mon. perniciosa_orf101	846	Uncharacterized protein OS=Tilletiopsis washingtonensis OX=58919 GN=FA09DRAFT_332477 PE=3 SV=1	1.2	44	hypotheticalprotein53(mitochondrion)[Moniliophthoraperniciosa]_x0001_AAQ74345.1hypotheticalprotein53(mitochondrion)[Moniliophthoraperniciosa]	YP_025879.1	5e-64
Mon. perniciosa_orf106	1073	KAR9-domain-containing protein OS=Aspergillus taichungensis OX=482145 GN=BDW42DRAFT_168230 PE=4 SV=1	0.0006	38	hypotheticalprotein44(mitochondrion)[Moniliophthoraperniciosa]_x0001_AAQ74336.1hypotheticalprotein44(mitochondrion)[Moniliophthoraperniciosa]	YP_025857.1	1e-65
Mon. perniciosa_orf107	130	Uncharacterized protein OS=Puccinia triticina (isolate 1-1 / race 1 (BBBD)) OX=630390 PE=4 SV=1	0.2	64	hypotheticalprotein12(mitochondrion)[Moniliophthoraperniciosa]_x0001_AAQ74302.1hypotheticalprotein12(mitochondrion)[Moniliophthoraperniciosa]	YP_025846.1	4e-66
Mon. perniciosa_orf1078	1248	DNA-directed RNA polymerase OS=Lentinula edodes OX=5353 GN=rnapol PE=3 SV=1	0	56	DNA-dependentRNApolymerase(mitochondrion)[Moniliophthoraperniciosa]_x0001_AAQ74287.1DNA-dependentRNApolymerase(mitochondrion)[Moniliophthoraperniciosa]	YP_025889.1	0
Mon. perniciosa_orf108	133	Uncharacterized protein OS=Pseudomicrostroma glucosiphilum OX=1684307 GN=BCV69DRAFT_97775 PE=4 SV=1	0.56	38	hypotheticalprotein16(mitochondrion)[Moniliophthoraperniciosa]_x0001_AAQ74306.1hypotheticalprotein16(mitochondrion)[Moniliophthoraperniciosa]	YP_025855.1	2e-67
Mon. perniciosa_orf109	643	Uncharacterized protein (Fragment) OS=Hortaea werneckii OX=91943 GN=D0866_14901 PE=3 SV=1	0.31	34	hypotheticalprotein52(mitochondrion)[Moniliophthoraperniciosa]_x0001_AAQ74344.1hypotheticalprotein52(mitochondrion)[Moniliophthoraperniciosa]	YP_025874.1	1e-71
Mon. perniciosa_orf110	113	Uncharacterized protein OS=Lentinula edodes OX=5353 PE=4 SV=1	5e-21	41	hypotheticalprotein7(mitochondrion)[Moniliophthoraperniciosa]_x0001_AAQ74297.1hypotheticalprotein7(mitochondrion)[Moniliophthoraperniciosa]	YP_025841.1	5e-68
Mon. perniciosa_orf113	571	Unplaced genomic scaffold supercont1.168, whole genome shotgun sequence OS=Cryptococcus gattii EJB2 OX=1296103 GN=I306_04577 PE=3 SV=1	0.1	32	hypotheticalprotein56(mitochondrion)[Moniliophthoraperniciosa]_x0001_AAQ74348.1hypotheticalprotein56(mitochondrion)[Moniliophthoraperniciosa]	YP_025908.1	7e-73
Mon. perniciosa_orf114	420	18S rRNA factor 2 OS=Ustilago bromivora OX=307758 GN=UBRO_07660 PE=3 SV=1	0.002	35	hypotheticalprotein2(mitochondrion)[Moniliophthoraperniciosa]_x0001_AAQ74292.1hypotheticalprotein2(mitochondrion)[Moniliophthoraperniciosa]	YP_025823.1	2e-71
Mon. perniciosa_orf114	315	Uncharacterized protein OS=Monosporascus sp. MG133 OX=2211645 GN=DL767_000337 PE=4 SV=1	0.004	26	hypotheticalprotein18(mitochondrion)[Moniliophthoraperniciosa]_x0001_AAQ74308.1hypotheticalprotein18(mitochondrion)[Moniliophthoraperniciosa]	YP_025859.1	8e-77
Mon. perniciosa_orf116	320	Uncharacterized protein OS=Lyophyllum shimeji OX=47721 GN=orf320 PE=4 SV=1	4e-07	31	hypotheticalprotein13(mitochondrion)[Moniliophthoraperniciosa]_x0001_AAQ74303.1hypotheticalprotein13(mitochondrion)[Moniliophthoraperniciosa]	YP_025848.1	1e-70
Mon. perniciosa_Int_orf124	316	Uncharacterized protein OS=Armillaria borealis OX=47425 GN=oi1cob PE=4 SV=1	2e-35	63	intronicORFatintron1ofcob(mitochondrion)[Moniliophthoraperniciosa]_x0001_AAQ74275.1intronicORFatintron1ofcob(mitochondrion)[Moniliophthoraperniciosa]	YP_025903.1	7e-84
Mon. perniciosa_orf135	417	Cellulase OS=Piromyces finnis OX=1754191 GN=BCR36DRAFT_585671 PE=3 SV=1	0.23	33	hypotheticalprotein21(mitochondrion)[Moniliophthoraperniciosa]_x0001_AAQ74311.1hypotheticalprotein21(mitochondrion)[Moniliophthoraperniciosa]	YP_025863.1	3e-87
Mon. perniciosa_orf138	4499	Uncharacterized protein (Fragment) OS=Puccinia striiformis OX=27350 GN=PSHT_16548 PE=4 SV=1	1.3	30	hypotheticalprotein32(mitochondrion)[Moniliophthoraperniciosa]_x0001_AAQ74322.1hypotheticalprotein32(mitochondrion)[Moniliophthoraperniciosa]	YP_025898.1	5e-90
Mon. perniciosa_orf139	697	Uncharacterized protein OS=Metarhizium robertsii OX=568076 GN=X797_008439 PE=4 SV=1	0.27	33	hypotheticalprotein39(mitochondrion)[Moniliophthoraperniciosa]_x0001_AAQ74331.1hypotheticalprotein39(mitochondrion)[Moniliophthoraperniciosa]	YP_025829.1	5e-93
Mon. perniciosa_orf148	240	Uncharacterized protein OS=Hirsutella rhossiliensis OX=111463 GN=orf240 PE=4 SV=1	5e-08	44	hypotheticalprotein11(mitochondrion)[Moniliophthoraperniciosa]_x0001_AAQ74301.1hypotheticalprotein11(mitochondrion)[Moniliophthoraperniciosa]	YP_025845.1	3e-95
Mon. perniciosa_orf148	300	Uncharacterized protein OS=Epichloe festucae OX=35717 GN=orf300 PE=4 SV=1	5e-11	35	hypotheticalprotein46(mitochondrion)[Moniliophthoraperniciosa]_x0001_AAQ74339.1hypotheticalprotein46(mitochondrion)[Moniliophthoraperniciosa]	YP_025867.1	3e-98
Mon. perniciosa_orf150	980	WSC domain-containing protein OS=Colletotrichum fioriniae PJ7 OX=1445577 GN=CFIO01_10292 PE=4 SV=1	0.004	45	PREDICTED:protogenin-like,partial[Salmosalar]	XP_014038022.1	9.9
Mon. perniciosa_orf154	425	Uncharacterized protein OS=Wallemia mellicola OX=1708541 GN=E3Q17_03146 PE=4 SV=1	0.03	37	hypotheticalprotein43(mitochondrion)[Moniliophthoraperniciosa]_x0001_AAQ74330.1hypotheticalprotein43(mitochondrion)[Moniliophthoraperniciosa]	YP_025833.1	2e-103
Mon. perniciosa_orf158	809	Ribonuclease Z OS=Rhizoclosmatium globosum OX=329046 GN=BCR33DRAFT_859106 PE=3 SV=1	0.008	31	hypotheticalprotein8(mitochondrion)[Moniliophthoraperniciosa]_x0001_AAQ74298.1hypotheticalprotein8(mitochondrion)[Moniliophthoraperniciosa]	YP_025842.1	4e-108
Mon. perniciosa_orf160	862	ATP-dependent DNA helicase CHL1 OS=Talaromyces islandicus OX=28573 GN=PISL3812_00634 PE=3 SV=1	1.9	35	hypotheticalprotein6(mitochondrion)[Moniliophthoraperniciosa]_x0001_AAQ74296.1hypotheticalprotein6(mitochondrion)[Moniliophthoraperniciosa]	YP_025834.1	6e-110
Mon. perniciosa_orf160	887	C3H1-type domain-containing protein OS=Massariosphaeria phaeospora OX=100035 GN=BDV95DRAFT_623759 PE=4 SV=1	3.5	26	hypotheticalprotein55(mitochondrion)[Moniliophthoraperniciosa]_x0001_AAQ74347.1hypotheticalprotein55(mitochondrion)[Moniliophthoraperniciosa]	YP_025907.1	7e-103
Mon. perniciosa_Int_orf166	708	Putative transcriptional regulatory protein PB1A11.04c 2 OS=Colletotrichum chlorophyti OX=708187 GN=CCHL11_10050 PE=4 SV=1	2.1	29	inorganicphosphatetransporter[Pantoearodasii]_x0001_PJZ05063.1anionpermease[Pantoearodasii]	WP_100702136.1	0.014
Mon. perniciosa_orf167	62	Uncharacterized protein OS=Puccinia sorghi OX=27349 GN=VP01_8g7 PE=4 SV=1	0.34	48	hypotheticalprotein49(mitochondrion)[Moniliophthoraperniciosa]_x0001_AAQ74338.1hypotheticalprotein49(mitochondrion)[Moniliophthoraperniciosa]	YP_025871.1	3e-111
Mon. perniciosa_orf170	696	rRNA adenine N(6)-methyltransferase OS=Valsa malicola OX=356882 GN=VMCG_09740 PE=3 SV=1	3	30	hypotheticalprotein1(mitochondrion)[Moniliophthoraperniciosa]_x0001_AAQ74291.1hypotheticalprotein1(mitochondrion)[Moniliophthoraperniciosa]	YP_025822.1	1e-114
Mon. perniciosa_orf179	1042	DNA-directed RNA polymerase OS=Dactylella sp. OX=1814903 GN=orf1042 PE=3 SV=1	2e-07	23	hypotheticalprotein10(mitochondrion)[Moniliophthoraperniciosa]_x0001_AAQ74300.1hypotheticalprotein10(mitochondrion)[Moniliophthoraperniciosa]	YP_025844.1	3e-119
Mon. perniciosa_orf194	1187	Structural maintenance of chromosomes protein OS=Rozella allomycis (strain CSF55) OX=988480 GN=O9G_005472 PE=3 SV=1	0.002	28	hypotheticalprotein9(mitochondrion)[Moniliophthoraperniciosa]_x0001_AAQ74299.1hypotheticalprotein9(mitochondrion)[Moniliophthoraperniciosa]	YP_025843.1	3e-133
Mon. perniciosa_orf200	216	Uncharacterized protein OS=Postia placenta MAD-698-R-SB12 OX=670580 GN=POSPLADRAFT_1161052 PE=4 SV=1	7e-40	43	hypotheticalprotein14(mitochondrion)[Moniliophthoraperniciosa]_x0001_AAQ74304.1hypotheticalprotein14(mitochondrion)[Moniliophthoraperniciosa]	YP_025849.1	2e-139
Mon. perniciosa_orf201	810	Uncharacterized protein OS=Anaeromyces robustus OX=1754192 GN=BCR32DRAFT_296530 PE=4 SV=1	1e-09	29	hypotheticalprotein36(mitochondrion)[Moniliophthoraperniciosa]_x0001_AAQ74326.1hypotheticalprotein36(mitochondrion)[Moniliophthoraperniciosa]	YP_025906.1	8e-127
Mon. perniciosa_orf213	321	Uncharacterized protein OS=Hypsizygus marmoreus OX=39966 GN=orf12 PE=4 SV=1	2e-47	39	hypotheticalprotein20(mitochondrion)[Moniliophthoraperniciosa]_x0001_AAQ74310.1hypotheticalprotein20(mitochondrion)[Moniliophthoraperniciosa]	YP_025862.1	1e-146
Mon. perniciosa_orf259	338	Putative LAGLIDADG endonuclease OS=Glomus sp. DAOM 229456 OX=1264587 GN=mORF PE=3 SV=1	5e-33	35	hypotheticalprotein15(mitochondrion)[Moniliophthoraperniciosa]_x0001_AAQ74305.1hypotheticalprotein15(mitochondrion)[Moniliophthoraperniciosa]	YP_025851.1	0
Mon. perniciosa_orf261	254	Uncharacterized protein OS=Amanita muscaria OX=41956 GN=orf254 PE=4 SV=1	2e-38	30	plasmidhypotheticalprotein3(mitochondrion)[Moniliophthoraperniciosa]_x0001_AAQ74290.1plasmidhypotheticalprotein3(mitochondrion)[Moniliophthoraperniciosa]	YP_025891.1	0
Mon. perniciosa_Int_orf274	283	Orf283 (Fragment) OS=Zancudomyces culisetae OX=1213189 GN=orf283 PE=4 SV=2	1.8e-125	63	intronicORFatintron6ofcox1(mitochondrion)[Moniliophthoraperniciosa]_x0001_AAQ74284.1intronicORFatintron6ofcox1(mitochondrion)[Moniliophthoraperniciosa]	YP_025840.1	2e-166
Mon. perniciosa_orf292	282	Uncharacterized protein OS=Taiwanofungus camphoratus OX=2696576 GN=orf282 PE=4 SV=1	3e-06	29	hypotheticalprotein28(mitochondrion)[Moniliophthoraperniciosa]_x0001_AAQ74316.1hypotheticalprotein28(mitochondrion)[Moniliophthoraperniciosa]	YP_025894.1	0
Mon. perniciosa_orf315	315	Uncharacterized protein OS=Porodaedalea pini OX=108901 GN=PPIT_000115 PE=4 SV=1	2e-41	31	plasmidhypotheticalprotein1(mitochondrion)[Moniliophthoraperniciosa]_x0001_AAQ74288.1plasmidhypotheticalprotein1(mitochondrion)[Moniliophthoraperniciosa]	YP_025887.1	0
Mon. perniciosa_Int_orf323	381	LAGLIDADG_2 domain-containing protein (Fragment) OS=[Candida] norvegica OX=49330 GN=cox1-I3 PE=4 SV=1	1e-79	44	intronicORFatintron4ofcox1(mitochondrion)[Moniliophthoraperniciosa]_x0001_AAQ74282.1intronicORFatintron4ofcox1(mitochondrion)[Moniliophthoraperniciosa]	YP_025838.1	0
Mon. perniciosa_Int_orf329	324	LAGLIDADG_2 domain-containing protein (Fragment) OS=Aspergillus pseudoglaucus OX=1405805 GN=orf324 PE=4 SV=1	1.1e-150	68	hypotheticalprotein,partial(mitochondrion)[Fomitopsispalustris]_x0001_BAX08569.1hypotheticalprotein,partial(mitochondrion)[Fomitopsispalustris]	YP_009355774.1	2e-147
Mon. perniciosa_Int_orf332	318	LAGLIDADG homing endonuclease OS=Porodaedalea pini OX=108901 GN=PPIT_000093 PE=4 SV=1	0	81	intronicORFatintron5ofcox1(mitochondrion)[Moniliophthoraperniciosa]_x0001_AAQ74283.1intronicORFatintron5ofcox1(mitochondrion)[Moniliophthoraperniciosa]	YP_025839.1	0
Mon. perniciosa_Int_orf335	448	Uncharacterized protein OS=Arthrobotrys musiformis OX=47236 GN=orf448 PE=4 SV=1	6e-90	46	intronicORFatintron1ofnad4(mitochondrion)[Moniliophthoraperniciosa]_x0001_AAQ74268.1intronicORFatintron1ofnad4(mitochondrion)[Moniliophthoraperniciosa]	YP_025865.1	0
Mon. perniciosa_Int_orf345	344	LAGLIDADG homing endonuclease (Fragment) OS=Dictyophora indusiata OX=146777 GN=orf344 PE=4 SV=1	0	80	intronicORFatintron2ofcox1(mitochondrion)[Moniliophthoraperniciosa]_x0001_AAQ74281.1intronicORFatintron2ofcox1(mitochondrion)[Moniliophthoraperniciosa]	YP_025837.1	0
Mon. perniciosa_Int_orf354	473	Uncharacterized protein OS=Ascoidea rubescens DSM 1968 OX=1344418 GN=ASCRUDRAFT_6665 PE=4 SV=1	2e-07	25	hypotheticalprotein57(mitochondrion)[Moniliophthoraperniciosa]_x0001_AAQ74329.1hypotheticalprotein57(mitochondrion)[Moniliophthoraperniciosa]	YP_025893.1	0
Mon. perniciosa_orf373	358	Uncharacterized protein OS=Amanita thiersii OX=235537 GN=orf358 PE=4 SV=1	1e-37	30	hypotheticalprotein29(mitochondrion)[Moniliophthoraperniciosa]_x0001_AAQ74319.1hypotheticalprotein29(mitochondrion)[Moniliophthoraperniciosa]	YP_025895.1	0
Mon. perniciosa_Int_orf385	362	Intronic ORF at intron 3 of cox1 OS=Ceratocystis cacaofunesta OX=386457 GN=oi3cox1 PE=4 SV=1	3e-94	47	intronicORFatintron1ofnad5(mitochondrion)[Moniliophthoraperniciosa]_x0001_AAQ74271.1intronicORFatintron1ofnad5(mitochondrion)[Moniliophthoraperniciosa]	YP_025853.1	0
Mon. perniciosa_orf407	404	Uncharacterized protein OS=Ganoderma tsugae OX=34467 GN=orf404 PE=4 SV=1	8e-20	24	plasmidhypotheticalprotein2(mitochondrion)[Moniliophthoraperniciosa]_x0001_AAQ74289.1plasmidhypotheticalprotein2(mitochondrion)[Moniliophthoraperniciosa]	YP_025888.1	0
Mon. perniciosa_Int_orf422	440	Intronic ORF at intron 2 of cox1 protein OS=Lentinula edodes OX=5353 GN=hypothetical protein PE=4 SV=1	0	73	intronicORFatintron1ofcox1(mitochondrion)[Moniliophthoraperniciosa]_x0001_AAQ74280.1intronicORFatintron1ofcox1(mitochondrion)[Moniliophthoraperniciosa]	YP_025836.1	0
Mon. perniciosa_orf423	315	Uncharacterized protein OS=Porodaedalea pini OX=108901 GN=PPIT_000115 PE=4 SV=1	2e-20	24	hypotheticalprotein58(mitochondrion)[Moniliophthoraperniciosa]_x0001_AAQ74328.1hypotheticalprotein58(mitochondrion)[Moniliophthoraperniciosa]	YP_025892.1	0
Mon. perniciosa_orf99	481	Acyl-CoA-dependent ceramide synthase OS=Emmonsia crescens OX=73230 GN=GX50_06326 PE=3 SV=1	1.1	30	hypotheticalprotein24(mitochondrion)[Moniliophthoraperniciosa]_x0001_AAQ74314.1hypotheticalprotein24(mitochondrion)[Moniliophthoraperniciosa]	YP_025877.1	1e-63
Mon. perniciosa_rps3	331	Ribosomal protein S3 OS=Amanita inopinata OX=933333 GN=rps3 PE=4 SV=1	2e-96	48	ribosomalproteinS3(mitochondrion)[Moniliophthoraperniciosa]_x0001_AAQ74285.1ribosomalproteinS3(mitochondrion)[Moniliophthoraperniciosa]	YP_025910.1	0
Mon. roreri_orf101	1114	Uncharacterized protein (Fragment) OS=Hanseniaspora uvarum OX=29833 GN=AWRI3580_g4054 PE=4 SV=1	1.6	34	hyp6(mitochondrion)[Moniliophthoraroreri]_x0001_ADO51589.1hyp6(mitochondrion)[Moniliophthoraroreri]	YP_004376364.1	1e-63
Mon. roreri_orf104	4499	Uncharacterized protein (Fragment) OS=Puccinia striiformis OX=27350 GN=PSHT_16548 PE=4 SV=1	0.16	38	hyp24(mitochondrion)[Moniliophthoraroreri]_x0001_ADO51607.1hyp24(mitochondrion)[Moniliophthoraroreri]	YP_004376394.1	2e-44
Mon. roreri_Int_orf108	340	GIY-YIG endonuclease OS=Sphaerobolus stellatus OX=68786 GN=orf340 PE=4 SV=1	0.017	28	hypotheticalproteinCrnefMp18(mitochondrion)[Cryptococcusneoformansvar.grubii]	NP_705918.2	0.051
Mon. roreri_orf110	322	Uncharacterized protein OS=Hamiltosporidium tvaerminnensis OX=1176355 GN=CWI38_1417p0010 PE=4 SV=1	0.062	30	No_hits_found
Mon. roreri_orf112	104	Uncharacterized protein OS=Galerina marginata (strain CBS 339.88) OX=685588 GN=GALMADRAFT_1185289 PE=4 SV=1	6	36	cobalaminbiosynthesisproteinCbiD[Sphaerospermopsisreniformis]	GCL39525.1	1.4
Mon. roreri_orf121	412	Mitochondrial inner membrane protease subunit 2 OS=Cladophialophora immunda OX=569365 GN=PV07_08886 PE=3 SV=1	1.4	30	hyp1(mitochondrion)[Moniliophthoraroreri]_x0001_ADO51584.1hyp1(mitochondrion)[Moniliophthoraroreri]	YP_004376346.1	6e-81
Mon. roreri_orf122	288	Uncharacterized protein OS=Tricholoma saponaceum OX=113602 GN=orf288 PE=4 SV=1	2e-25	41	hyp7(mitochondrion)[Moniliophthoraroreri]_x0001_ADO51590.1hyp7(mitochondrion)[Moniliophthoraroreri]	YP_004376367.1	7e-83
Mon. roreri_orf130	1604	Uncharacterized protein OS=Piromyces sp. (strain E2) OX=73868 GN=PIROE2DRAFT_10909 PE=4 SV=1	2e-08	36	hyp18(mitochondrion)[Moniliophthoraroreri]_x0001_ADO51601.1hyp18(mitochondrion)[Moniliophthoraroreri]	YP_004376380.1	3e-79
Mon. roreri_orf130	2410	Uncharacterized protein OS=Anaeromyces robustus OX=1754192 GN=BCR32DRAFT_281311 PE=4 SV=1	6e-07	37	hypotheticalprotein36(mitochondrion)[Moniliophthoraperniciosa]_x0001_AAQ74326.1hypotheticalprotein36(mitochondrion)[Moniliophthoraperniciosa]	YP_025906.1	5e-48
Mon. roreri_orf139	143	Uncharacterized protein (Fragment) OS=Rhizopogon vinicolor AM-OR11-026 OX=1314800 GN=K503DRAFT_704920 PE=4 SV=1	1e-35	45	hyp9(mitochondrion)[Moniliophthoraroreri]_x0001_ADO51592.1hyp9(mitochondrion)[Moniliophthoraroreri]	YP_004376371.1	1e-87
Mon. roreri_orf157	137	Uncharacterized protein OS=Amanita muscaria OX=41956 GN=orf137 PE=4 SV=1	5e-33	46	hyp13(mitochondrion)[Moniliophthoraroreri]_x0001_ADO51596.1hyp13(mitochondrion)[Moniliophthoraroreri]	YP_004376375.1	1e-98
Mon. roreri_orf161	429	Uncharacterized protein OS=Ganoderma sp. OX=1869158 GN=orf429 PE=4 SV=1	4e-23	52	hyp2(mitochondrion)[Moniliophthoraroreri]_x0001_ADO51585.1hyp2(mitochondrion)[Moniliophthoraroreri]	YP_004376353.1	3e-104
Mon. roreri_Int_orf189	233	Intronic ORF (Fragment) OS=Flammulina velutipes OX=38945 GN=oi7cox1 PE=4 SV=1	7e-89	68	intronicORFatintron5ofcox1(mitochondrion)[Moniliophthoraroreri]_x0001_ADO51562.1intronicORFatintron5ofcox1(mitochondrion)[Moniliophthoraroreri]	YP_004376352.1	8e-132
Mon. roreri_Int_orf212	340	GIY-YIG endonuclease OS=Sphaerobolus stellatus OX=68786 GN=orf340 PE=4 SV=1	4e-65	56	intronicORFatintron1ofnad1(mitochondrion)[Moniliophthoraroreri]_x0001_ADO51575.1intronicORFatintron1ofnad1(mitochondrion)[Moniliophthoraroreri]	YP_004376386.1	3e-153
Mon. roreri_Int_orf238	240	LAGLIDADG 2 endonuclease (Fragment) OS=Ganoderma tsugae OX=34467 GN=orf240 PE=4 SV=1	1.3e-133	75	intronicORF2atintron1ofcob(mitochondrion)[Moniliophthoraroreri]_x0001_ADO51580.1intronicORF2atintron1ofcob(mitochondrion)[Moniliophthoraroreri]	YP_004376392.1	4e-174
Mon. roreri_orf248	200	Uncharacterized protein OS=Hygrophorus russula OX=264141 GN=orf200 PE=4 SV=1	1e-20	31	hyp20(mitochondrion)[Moniliophthoraroreri]_x0001_ADO51603.1hyp20(mitochondrion)[Moniliophthoraroreri]	YP_004376382.1	1e-173
Mon. roreri_orf253	292	Uncharacterized protein OS=Lyophyllum decastes OX=64660 GN=orf292 PE=4 SV=1	4e-21	39	hyp19(mitochondrion)[Moniliophthoraroreri]_x0001_ADO51602.1hyp19(mitochondrion)[Moniliophthoraroreri]	YP_004376381.1	2e-175
Mon. roreri_orf302	989	Uncharacterized protein OS=Anaeromyces robustus OX=1754192 GN=BCR32DRAFT_116701 PE=4 SV=1	2e-05	25	hyp22(mitochondrion)[Moniliophthoraroreri]_x0001_ADO51605.1hyp22(mitochondrion)[Moniliophthoraroreri]	YP_004376384.1	0
Mon. roreri_Int_orf307	294	Uncharacterized protein (Fragment) OS=Arthrobotrys musiformis OX=47236 GN=orf294 PE=4 SV=1	2.2e-172	77	intronicORFatintron3ofcox1(mitochondrion)[Moniliophthoraroreri]_x0001_ADO51560.1intronicORFatintron3ofcox1(mitochondrion)[Moniliophthoraroreri]	YP_004376350.1	0
Mon. roreri_Int_orf320	320	Uncharacterized protein (Fragment) OS=Arthrobotrys musiformis OX=47236 GN=orf320 PE=4 SV=1	5.7e-133	64	intronicORFatintron2ofcob(mitochondrion)[Moniliophthoraroreri]_x0001_ADO51581.1intronicORFatintron2ofcob(mitochondrion)[Moniliophthoraroreri]	YP_004376393.1	0
Mon. roreri_Int_orf332	318	LAGLIDADG homing endonuclease OS=Porodaedalea pini OX=108901 GN=PPIT_000093 PE=4 SV=1	0	82	intronicORFatintron4ofcox1(mitochondrion)[Moniliophthoraroreri]_x0001_ADO51561.1intronicORFatintron4ofcox1(mitochondrion)[Moniliophthoraroreri]	YP_004376351.1	0
Mon. roreri_orf343	296	Uncharacterized protein OS=Cantharellus appalachiensis OX=409893 GN=orf296 PE=4 SV=1	8e-69	39	hyp12(mitochondrion)[Moniliophthoraroreri]_x0001_ADO51595.1hyp12(mitochondrion)[Moniliophthoraroreri]	YP_004376374.1	0
Mon. roreri_orf344	677	DNA-directed DNA polymerase OS=Armillaria solidipes OX=1076256 GN=dpol PE=4 SV=1	3.7e-134	58	hyp16(mitochondrion)[Moniliophthoraroreri]_x0001_ADO51599.1hyp16(mitochondrion)[Moniliophthoraroreri]	YP_004376378.1	0
Mon. roreri_Int_orf345	344	LAGLIDADG homing endonuclease (Fragment) OS=Dictyophora indusiata OX=146777 GN=orf344 PE=4 SV=1	0	80	intronicORFatintron2ofcox1(mitochondrion)[Moniliophthoraroreri]_x0001_ADO51559.1intronicORFatintron2ofcox1(mitochondrion)[Moniliophthoraroreri]	YP_004376349.1	0
Mon. roreri_orf346	354	Uncharacterized protein OS=Amanita inopinata OX=933333 GN=orf354 PE=4 SV=1	2e-92	45	hyp4(mitochondrion)[Moniliophthoraroreri]_x0001_ADO51587.1hyp4(mitochondrion)[Moniliophthoraroreri]	YP_004376360.1	0
Mon. roreri_Int_orf357	324	LAGLIDADG_2 domain-containing protein OS=Pertusaria plittiana OX=394545 GN=ORF14 PE=4 SV=1	1.5e-155	67	intronicORFatintron3ofnad1(mitochondrion)[Moniliophthoraroreri]_x0001_ADO51577.1intronicORFatintron3ofnad1(mitochondrion)[Moniliophthoraroreri]	YP_004376388.1	0
Mon. roreri_orf371	366	Uncharacterized protein OS=Porodaedalea pini OX=108901 GN=PPIT_000080 PE=4 SV=1	2e-37	28	hyp26(mitochondrion)[Moniliophthoraroreri]_x0001_ADO51609.1hyp26(mitochondrion)[Moniliophthoraroreri]	YP_004376397.1	0
Mon. roreri_Int_orf373	419	LAGLIDADG endonuclease (Fragment) OS=Sphaerobolus stellatus OX=68786 GN=orf419 PE=4 SV=1	0	82	intronicORFatintron1ofnad5(mitochondrion)[Moniliophthoraroreri]_x0001_ADO51566.1intronicORFatintron1ofnad5(mitochondrion)[Moniliophthoraroreri]	YP_004376358.1	0
Mon. roreri_Int_orf374	332	GIY-YIG domain-containing protein (Fragment) OS=Aspergillus pseudoglaucus OX=1405805 GN=orf332 PE=4 SV=1	1.9e-155	63	hypotheticalprotein,partial(mitochondrion)[Aspergilluspseudoglaucus]_x0001_QBF44555.1hypotheticalprotein,partial(mitochondrion)[Aspergilluspseudoglaucus]	YP_009573147.1	5e-154
Mon. roreri_orf389	1026	Candida_ALS_N domain-containing protein OS=Diutina rugosa OX=5481 GN=DIURU_002000 PE=4 SV=1	2e-05	27	hyp15(mitochondrion)[Moniliophthoraroreri]_x0001_ADO51598.1hyp15(mitochondrion)[Moniliophthoraroreri]	YP_004376377.1	0
Mon. roreri_Int_orf395	362	Intronic ORF at intron 3 of cox1 OS=Ceratocystis cacaofunesta OX=386457 GN=oi3cox1 PE=4 SV=1	4e-92	46	intronicORFatintron2ofnad5(mitochondrion)[Moniliophthoraroreri]_x0001_ADO51567.1intronicORFatintron2ofnad5(mitochondrion)[Moniliophthoraroreri]	YP_004376359.1	0
Mon. roreri_Int_orf415	440	Intronic ORF at intron 2 of cox1 protein OS=Lentinula edodes OX=5353 GN=hypothetical protein PE=4 SV=1	0	74	intronicORFatintron1ofcox1(mitochondrion)[Moniliophthoraroreri]_x0001_ADO51558.1intronicORFatintron1ofcox1(mitochondrion)[Moniliophthoraroreri]	YP_004376348.1	0
Mon. roreri_orf420	306	Orf322 OS=Pleurotus ostreatus OX=5322 PE=4 SV=1	3e-27	31	hyp3(mitochondrion)[Moniliophthoraroreri]_x0001_ADO51586.1hyp3(mitochondrion)[Moniliophthoraroreri]	YP_004376355.1	0
Mon. roreri_Int_orf435	419	LAGLIDADG endonuclease (Fragment) OS=Sphaerobolus stellatus OX=68786 GN=orf419 PE=4 SV=1	2.1e-116	77	intronicORFatintron1ofnad5(mitochondrion)[Moniliophthoraroreri]_x0001_ADO51566.1intronicORFatintron1ofnad5(mitochondrion)[Moniliophthoraroreri]	YP_004376358.1	0
Mon. roreri_orf554	429	Uncharacterized protein OS=Ganoderma sp. OX=1869158 GN=orf429 PE=4 SV=1	3.1e-107	44	hyp11(mitochondrion)[Moniliophthoraroreri]_x0001_ADO51594.1hyp11(mitochondrion)[Moniliophthoraroreri]	YP_004376373.1	0
Mon. roreri_orf76	385	GIY-YIG domain-containing protein (Fragment) OS=Drechslerella brochopaga OX=47238 GN=orf385 PE=4 SV=1	0.002	44	hypotheticalprotein,partial(mitochondrion)[Drechslerellabrochopaga]_x0001_QBL02559.1hypotheticalprotein,partial(mitochondrion)[Drechslerellabrochopaga]	YP_009568479.1	0.11
Mon. roreri_orf99	535	Plug_translocon domain-containing protein OS=Wallemia hederae OX=1540922 GN=E3P99_03000 PE=3 SV=1	0.048	33	hyp28(mitochondrion)[Moniliophthoraroreri]_x0001_ADO51611.1hyp28(mitochondrion)[Moniliophthoraroreri]	YP_004376399.1	3e-66
Mon. roreri_rps3	331	Ribosomal protein S3 OS=Amanita inopinata OX=933333 GN=rps3 PE=4 SV=1	2e-99	50	ribosomalproteinS3(mitochondrion)[Moniliophthoraroreri]_x0001_ADO51583.1ribosomalproteinS3(mitochondrion)[Moniliophthoraroreri]	YP_004376400.1	0
Mar. scandens_orf102_(rps3)	212	Ribosomal protein S3 OS=Omphalotus japonicus OX=72119 GN=rps3 PE=4 SV=1	5e-59	88	hypotheticalprotein(mitochondrion)[Lentinulaedodes]	ARI44250.1	2e-55
Mar. scandens_orf105	384	Aspartate-semialdehyde dehydrogenase OS=Agaricus bisporus var. burnettii (strain JB137-S8 / ATCC MYA-4627 / FGSC 10392) OX=597362 GN=AGABI1DRAFT_84332 PE=3 SV=1	1.7	41	adenosylhomocysteinase[Aeromonascaviae]_x0001_RQM51635.1adenosylhomocysteinase[Aeromonascaviae]	WP_124244900.1	1.7
Mar. scandens_orf122	1576	Mediator complex subunit 12 OS=Byssochlamys spectabilis OX=264951 GN=C8Q69DRAFT_511386 PE=3 SV=1	5.5	34	Proteindispatched1[Struthiocamelusaustralis]	KFV74178.1	3.9
Mar. scandens_Int_orf275	255	Uncharacterized protein OS=Lentinula edodes OX=5353 PE=4 SV=1	1.5e-122	66	hypotheticalprotein(mitochondrion)[Lentinulaedodes]	QEN73898.1	5e-122
Mar. scandens_orf280	244	GIY-YIG domain-containing protein OS=Postia placenta MAD-698-R-SB12 OX=670580 GN=POSPLADRAFT_1050901 PE=4 SV=1	7e-75	56	hypotheticalproteinPOSPLADRAFT_1050901[PostiaplacentaMAD-698-R-SB12]_x0001_OSX56133.1hypotheticalproteinPOSPLADRAFT_1050901[PostiaplacentaMAD-698-R-SB12]	XP_024332927.1	2e-80
Mar. scandens_Int_orf285	183	GIY-YIG domain-containing protein (Fragment) OS=Gymnopus androsaceus JB14 OX=1447944 GN=BT96DRAFT_737521 PE=4 SV=1	3.8e-111	85	hypotheticalproteinBT96DRAFT_737521,partial[GymnopusandrosaceusJB14]	KAE9382274.1	6e-111
Mar. scandens_Int_orf288	303	I-AbiXIX-P OS=Agaricus bisporus var. bisporus (strain H97 / ATCC MYA-4626 / FGSC 10389) OX=936046 GN=cox1 PE=4 SV=1	5.8e-130	72	I-AbiXIX-P(mitochondrion)[Agaricusbisporusvar.bisporusH97]	AFP72276.1	2e-126
Mar. scandens_Int_orf308	295	GIY-YIG domain-containing protein OS=Calonectria ilicicola OX=182845 GN=orf295 PE=4 SV=1	1.5e-126	61	GIY-YIGendonuclease,partial(mitochondrion)[Ilyonectriasp.]	QDD68335.1	8e-118
Mar. scandens_Int_orf337	348	GIY-YIG homing endonuclease (Fragment) OS=Amanita phalloides OX=67723 GN=orf348 PE=4 SV=1	0	77	GIY-YIGhomingendonuclease,partial(mitochondrion)[Amanitaphalloides]_x0001_QFZ98644.1GIY-YIGhomingendonuclease,partial(mitochondrion)[Amanitaphalloides]	YP_009710696.1	9e-180
Mar. scandens_Int_orf343	419	LAGLIDADG endonuclease (Fragment) OS=Sphaerobolus stellatus OX=68786 GN=orf419 PE=4 SV=1	3.6e-156	76	intronicORFatintron1ofnad5(mitochondrion)[Moniliophthoraroreri]_x0001_ADO51566.1intronicORFatintron1ofnad5(mitochondrion)[Moniliophthoraroreri]	YP_004376358.1	9e-164
Mar. scandens_Int_orf344	344	LAGLIDADG homing endonuclease (Fragment) OS=Dictyophora indusiata OX=146777 GN=orf344 PE=4 SV=1	0	84	LAGLIDADGhomingendonuclease(mitochondrion)[Termitomycessp.]	AYE93280.1	0
Mar. scandens_orf388	354	Uncharacterized protein OS=Amanita inopinata OX=933333 GN=orf354 PE=4 SV=1	6e-42	32	hyp4(mitochondrion)[Moniliophthoraroreri]_x0001_ADO51587.1hyp4(mitochondrion)[Moniliophthoraroreri]	YP_004376360.1	4e-26
Mar. scandens_orf393	439	Uncharacterized protein OS=Ganoderma lucidum OX=5315 GN=orf439 PE=4 SV=1	2e-20	25	hypotheticalprotein(mitochondrion)[Ganodermasp.]_x0001_AWJ63814.1hypotheticalprotein(mitochondrion)[Ganodermalucidum]	AWJ63796.1	1e-11
Mar. scandens_Int_orf579	560	LAGLIDADG endonuclease OS=Monilinia laxa OX=61186 GN=cob PE=4 SV=1	0	73	hypotheticalprotein(mitochondrion)[Dactylellasp.]	QBM09632.1	3e-160
Mar. scandens_orf667	1468	Ribosomal protein S3 OS=Lentinula edodes OX=5353 GN=rps3 PE=4 SV=1	2e-75	32	ribosomalproteinS3(mitochondrion)[Hypsizygusmarmoreus]_x0001_QBZ73686.1ribosomalproteinS3(mitochondrion)[Hypsizygusmarmoreus]	YP_009630853.1	2e-37
M. tenuissimus GHA07 _orf190	875	DNA polymerase OS=Russula lepida OX=152963 GN=orf875 PE=3 SV=1	4e-40	42	hypotheticalprotein(mitochondrion)[Russulalepida]_x0001_AWB36202.1hypotheticalprotein(mitochondrion)[Russulalepida]	YP_009487300.1	4e-36
M. tenuissimus GHA07_orf205	213	Uncharacterized protein OS=Hericium coralloides OX=100756 GN=orf213 PE=4 SV=1	5e-55	50	hypotheticalprotein(mitochondrion)[Hericiumcoralloides]_x0001_APX41101.1hypotheticalprotein(mitochondrion)[Hericiumcoralloides]	YP_009348148.1	3e-52
M. tenuissimus GHA07_Int_orf318	489	Truncated non-functional cytochrome oxidase 1 OS=Sporothrix brasiliensis 5110 OX=1398154 GN=SPBR_09282 PE=3 SV=1	0	81	cox1-i6geneproduct,partial(mitochondrion)[Fusariumsolani]_x0001_AEJ72911.1LAGLIDADGintronencodedprotein,partial(mitochondrion)[Fusariumsolani]	YP_005088115.1	2e-179
M. tenuissimus GHA07_orf850_(rps3)	732	Ribosomal protein S3 OS=Tricholomella constricta OX=117010 GN=C0994_000004 PE=4 SV=1	5.5e-113	36	ribosomalproteinS3(mitochondrion)[Moniliophthoraroreri]_x0001_ADO51583.1ribosomalproteinS3(mitochondrion)[Moniliophthoraroreri]	YP_004376400.1	2e-135
M. tenuissimus GHA63_orf258	254	Uncharacterized protein OS=Epichloe festucae OX=35717 GN=orf254 PE=4 SV=1	3e-41	34	hypotheticalprotein(mitochondrion)[Epichloefestucae]_x0001_APB96840.1hypotheticalprotein(mitochondrion)[Epichloefestucae]_x0001_APB96900.1hypotheticalprotein(mitochondrion)[Epichloehybrida]	YP_009327881.1	3e-37
M. tenuissimus GHA63_Int_orf311	306	Homing endonuclease (Fragment) OS=Macrolepiota fuliginosa OX=201230 GN=orf306 PE=4 SV=1	5.6e-125	58	homingendonuclease,partial(mitochondrion)[Macrolepiotafuliginosa]_x0001_QFZ98736.1homingendonuclease,partial(mitochondrion)[Macrolepiotafuliginosa]	YP_009710788.1	7e-126
M. tenuissimus GHA63_Int_orf316	323	LAGLIDADG endonuclease OS=Botryotinia fuckeliana (strain B05.10) OX=332648 GN=BC1G_20031 PE=4 SV=1	4.4e-165	74	LAGLIDADGendonuclease(mitochondrion)[BotrytiscinereaB05.10]	AGN49005.1	4e-170
M. tenuissimus GHA63_Int_orf322	320	LAGLIDADG endonuclease (Fragment) OS=Gibberella zeae (strain ATCC MYA-4620 / CBS 123657 / FGSC 9075 / NRRL 31084 / PH-1) OX=229533 GN=cox1 PE=4 SV=1	0	88	LAGLIDADGendonuclease(Fragment)n1TaxGibberellazeaePH-1RepIDA5J065_GIBZE[FusariumculmorumCS7071]	CDL73516.1	0
M. tenuissimus GHA63_orf382	1168	DNA-directed RNA polymerase (Fragment) OS=Flammulina velutipes OX=38945 PE=3 SV=1	1e-17	28	RNApolymerase,partial(mitochondrion)[Flammulinavelutipes]	BAB13497.1	2e-10
M. tenuissimus GHA63_orf541	370	Orf370 OS=Flammulina velutipes OX=38945 GN=orf370 PE=4 SV=1	8e-26	30	No_hits_found
M. tenuissimus GHA63_orf868_(rps3)	732	Ribosomal protein S3 OS=Tricholomella constricta OX=117010 GN=C0994_000004 PE=4 SV=1	4.6e-112	35	ribosomalproteinS3(mitochondrion)[Moniliophthoraroreri]_x0001_ADO51583.1ribosomalproteinS3(mitochondrion)[Moniliophthoraroreri]	YP_004376400.1	2e-133

## Sheet: All ORF's Identity  Matrix
Supplementary Excel file 3; Sheet 2
Percent Identity Matrix - created by Clustal2.1 of all mitogenome ORF's from four cacao thread blight associated pathogens from Ghana and the Western hemisphere frosty pod rot and witches’ broom pathogens of cacao, all basidiomycetes within the Marasmiaceae family.
	Mar. scandens_Int_orf288	M. palmivorus_Int_orf292	M. crinis-equi_Int_orf274	Mon. perniciosa_Int_orf274	Mon. roreri_Int_orf189	M. palmivorus_rps3	Mon. perniciosa_rps3	Mon. roreri_rps3	M. crinis-equi_orf908_(rps3)	Mar. scandens_orf102_(rps3)	M. tenuissimus07_orf850_(rps3)	M. tenuissimus63_orf868_(rps3)	M. crinis-equi_Int_orf301	Mar. scandens_Int_orf308	M. palmivorus_Int_orf341	Mon. roreri_Int_orf374	M. crinis-equi_Int_orf388	Mon. perniciosa_Int_orf422	Mon. roreri_Int_orf415	M. palmivorus_Int_orf318	M. crinis-equi_Int_orf278	M. palmivorus_Int_orf278	Mon. perniciosa_Int_orf335	Mar. scandens_Int_orf343	Mon. roreri_Int_orf373	Mon. roreri_Int_orf435	M. palmivorus_Int_orf313	M. tenuissimus63_Int_orf322	Mon. perniciosa_Int_orf332	Mon. roreri_Int_orf332	M. crinis-equi_Int_orf327	M. tenuissimus63_Int_orf316	Mon. perniciosa_Int_orf385	Mon. roreri_Int_orf395	Mar. scandens_Int_orf344	Mon. perniciosa_Int_orf345	Mon. roreri_Int_orf345	Mon. roreri_Int_orf307	Mon. roreri_Int_orf357	M. tenuissimus63_Int_orf311	Mon. roreri_Int_orf238	M. palmivorus_orf216	Mon. perniciosa_orf201	Mon. roreri_orf130	Mon. perniciosa_orf150	Mon. perniciosa_orf139	Mon. perniciosa_orf106	Mon. perniciosa_orf167	M. palmivorus_orf146
Mar. scandens_Int_orf288	100	57.14	62.26	61.51	63.89	11.11	7.81	7.27	11.03	-1	10.64	10.42	17.43	17.43	19.63	16.51	3.12	6.25	6.25	0	8.33	8.33	-1	23.81	-1	15.15	0	0	10.53	10.53	-1	-1	11.11	11.11	11.76	11.76	11.76	-1	15.38	0	50	-1	-1	-1	4.76	20	0	0	0
M. palmivorus_Int_orf292	57.14	100	70.59	71.32	68.45	14.69	18.33	18.87	12.77	-1	10	10.87	13.33	14.29	16.5	16.19	9.38	9.38	9.38	14.81	16.67	16.67	-1	23.81	-1	15.15	18.18	8.33	21.05	21.05	-1	-1	22.22	22.22	29.41	29.41	29.41	-1	15.38	0	25	-1	-1	-1	9.52	20	0	0	0
M. crinis-equi_Int_orf274	62.26	70.59	100	93.07	93.65	15.28	14.52	15.09	11.97	-1	11.96	12.77	13.08	14.02	16.19	15.89	9.38	12.5	12.5	7.41	16.67	16.67	-1	19.05	-1	15.15	9.09	8.33	21.05	21.05	-1	-1	16.67	16.67	23.53	23.53	23.53	-1	15.38	0	50	-1	-1	-1	9.52	20	0	0	0
Mon. perniciosa_Int_orf274	61.51	71.32	93.07	100	98.94	15.28	16.13	16.98	11.97	-1	13.04	13.83	14.95	15.89	16.19	15.89	9.38	12.5	12.5	7.41	16.67	16.67	-1	19.05	-1	15.15	9.09	8.33	21.05	21.05	-1	-1	16.67	16.67	23.53	23.53	23.53	-1	15.38	0	50	-1	-1	-1	9.52	0	0	0	0
Mon. roreri_Int_orf189	63.89	68.45	93.65	98.94	100	14.13	8.7	7.14	12.05	-1	14.04	15.25	20.29	21.74	20.59	18.57	-1	-1	-1	-1	-1	-1	-1	-1	-1	-1	-1	-1	-1	-1	-1	-1	-1	-1	-1	-1	-1	-1	-1	-1	-1	-1	-1	-1	9.52	0	0	0	0
M. palmivorus_rps3	11.11	14.69	15.28	15.28	14.13	100	73.99	76.73	48.12	63.73	50.98	50.69	22.42	20.98	19.83	20.16	13.72	14.29	13.85	11.98	10.62	10.06	16.57	12.66	15.51	10.64	9.41	11.27	11.06	11.54	15.18	14.14	16.74	16.53	18.1	16.75	17.22	13.79	12.75	11.46	10.74	14.18	9.24	9.72	8.33	16.67	18.18	6.49	16.46
Mon. perniciosa_rps3	7.81	18.33	14.52	16.13	8.7	73.99	100	97.81	54	69.61	57.52	58.19	25.24	21.36	19.23	18.27	12.27	15.9	15.48	11.89	9.43	8.86	14.29	16.56	17.11	14.18	9.69	11.62	10.89	10.4	15.71	14.66	17.47	17.24	20.2	17.33	17.82	14.94	13.43	10.36	8.28	13.43	11.38	11.11	-1	-1	-1	-1	-1
Mon. roreri_rps3	7.27	18.87	15.09	16.98	7.14	76.73	97.81	100	56.84	69.31	60.31	60.61	28.92	24.1	22.62	21.43	11.36	14.41	13.97	12.43	9.43	8.86	14.86	15.89	17.65	13.43	9.18	11.62	10.89	10.4	15.71	14.66	15.93	15.72	20.2	17.33	17.82	14.37	12.56	10.47	6.9	13.43	10.83	11.11	-1	-1	-1	-1	-1
M. crinis-equi_orf908_(rps3)	11.03	12.77	11.97	11.97	12.05	48.12	54	56.84	100	69.61	67.73	68.08	20.85	20.33	18.75	18.79	13.01	15.6	15.2	11.11	8.94	8.43	15.18	13.81	13.79	11.56	8.48	11.95	11.34	10.92	13.43	12.96	13.51	13.36	15.97	14.35	14.35	14.43	10.14	14.15	10.32	15.17	13.08	13.1	16.42	16.67	7.32	8.82	17.07
Mar. scandens_orf102_(rps3)	-1	-1	-1	-1	-1	63.73	69.61	69.31	69.61	100	73.53	74.51	-1	-1	-1	-1	8.7	8.7	8.7	16.67	0	-1	28.57	-1	27.78	-1	14.29	5.56	5.56	5.56	21.74	21.74	21.74	21.74	8.7	13.04	13.04	27.27	11.76	11.76	9.09	28.57	7.14	-1	-1	-1	-1	-1	-1
M. tenuissimus07_orf850_(rps3)	10.64	10	11.96	13.04	14.04	50.98	57.52	60.31	67.73	73.53	100	96.34	20.72	20.52	20.56	19.34	12.93	15.25	14.41	11.44	8.82	8.28	14.72	9.58	12.98	9.38	7.83	11.42	11.16	10.71	13.06	13.06	12.97	12.81	14.67	14.29	14.29	14.74	12.56	13.27	9.09	15.17	12.88	13.95	13.7	15.56	7.69	10.96	20
M. tenuissimus63_orf868_(rps3)	10.42	10.87	12.77	13.83	15.25	50.69	58.19	60.61	68.08	74.51	96.34	100	20.35	20.17	20.24	19.35	13.36	15.68	14.83	10.95	8.24	8.28	15.23	11.24	13.94	9.23	8.22	11.76	11.5	11.06	13.51	13.51	13.33	13.17	15.11	14.29	14.29	14.21	12.56	12.76	9.09	15.86	12.88	12.79	13.7	18.6	7.69	12.99	22.12
M. crinis-equi_Int_orf301	17.43	13.33	13.08	14.95	20.29	22.42	25.24	28.92	20.85	-1	20.72	20.35	100	88.7	49.83	51.52	4.35	3.7	3.7	0	0	0	-1	0	0	0	7.14	0	7.14	7.14	0	0	0	0	11.11	14.29	14.29	-1	10.71	0	12.5	-1	-1	-1	0	10	-1	0	19.05
Mar. scandens_Int_orf308	17.43	14.29	14.02	15.89	21.74	20.98	21.36	24.1	20.33	-1	20.52	20.17	88.7	100	49.67	51.32	4.35	3.7	3.7	0	0	0	-1	0	0	0	7.14	8.33	7.14	7.14	0	0	0	0	0	7.14	7.14	-1	10.71	0	12.5	-1	-1	-1	0	10	-1	7.69	19.57
M. palmivorus_Int_orf341	19.63	16.5	16.19	16.19	20.59	19.83	19.23	22.62	18.75	-1	20.56	20.24	49.83	49.67	100	66.76	8	10.34	10.34	14.29	0	14.29	-1	11.76	16.67	7.69	5.88	0	11.76	11.76	0	0	5.88	5.88	0	11.76	11.76	-1	24	0	12.5	-1	-1	-1	15.38	0	-1	13.33	19.72
Mon. roreri_Int_orf374	16.51	16.19	15.89	15.89	18.57	20.16	18.27	21.43	18.79	-1	19.34	19.35	51.52	51.32	66.76	100	12	10.34	10.34	7.14	0	14.29	-1	5.88	16.67	3.85	11.76	6.67	23.53	23.53	0	0	5.88	5.88	0	11.76	11.76	-1	24	0	12.5	-1	-1	-1	13.79	8.33	-1	11.76	18.89
M. crinis-equi_Int_orf388	3.12	9.38	9.38	9.38	-1	13.72	12.27	11.36	13.01	8.7	12.93	13.36	4.35	4.35	8	12	100	84.28	85.31	29.04	21.11	21.11	20.71	18.7	19.53	18.56	16.73	16.49	17.65	18.34	14.84	15.07	17.36	17.25	18.77	18.9	18.56	23.7	17.33	18.14	8	11.46	6.92	8.54	-1	-1	-1	-1	-1
Mon. perniciosa_Int_orf422	6.25	9.38	12.5	12.5	-1	14.29	15.9	14.41	15.6	8.7	15.25	15.68	3.7	3.7	10.34	10.34	84.28	100	97.83	30.03	20	20.37	21.07	19.55	21.55	18.69	17.56	16.73	17.41	18.09	15.85	16.48	17.5	17.7	18.6	18.67	18.33	23.7	18.67	19.07	9.8	10.78	8.22	8.54	-1	-1	-1	-1	-1
Mon. roreri_Int_orf415	6.25	9.38	12.5	12.5	-1	13.85	15.48	13.97	15.2	8.7	14.41	14.83	3.7	3.7	10.34	10.34	85.31	97.83	100	30.36	19.63	20	21.07	19.55	21.21	18.69	16.85	16.73	17.41	18.09	15.9	16.54	17.78	17.98	18.92	18.98	18.64	23.7	18.22	18.6	9.87	11.88	7.91	8.54	-1	-1	-1	-1	-1
M. palmivorus_Int_orf318	0	14.81	7.41	7.41	-1	11.98	11.89	12.43	11.11	16.67	11.44	10.95	0	0	14.29	7.14	29.04	30.03	30.36	100	29.48	27.99	19.76	18.5	21.46	19.16	19.67	18.22	18.29	19.46	20.08	18.82	19.93	19.93	21.64	21.67	21.67	20.49	16.59	15.58	9.79	9.09	4.84	4.76	-1	-1	-1	-1	-1
M. crinis-equi_Int_orf278	8.33	16.67	16.67	16.67	-1	10.62	9.43	9.43	8.94	0	8.82	8.24	0	0	0	0	21.11	20	19.63	29.48	100	91.34	18.49	17.76	18.03	19.87	14.55	15.98	14.04	14.91	21.79	21.4	16.8	17.21	19.07	19.05	19.48	17.84	18.28	18.54	7.63	11.54	8.65	7.59	-1	-1	-1	-1	-1
M. palmivorus_Int_orf278	8.33	16.67	16.67	16.67	-1	10.06	8.86	8.86	8.43	-1	8.28	8.28	0	0	14.29	14.29	21.11	20.37	20	27.99	91.34	100	18.83	18.22	19.34	19.87	14.03	15.53	13.6	14.04	19.23	19.3	16.8	17.21	17.45	16.96	17.39	17.93	18.28	18.08	8.46	12.4	7.77	7.59	-1	-1	-1	-1	-1
Mon. perniciosa_Int_orf335	-1	-1	-1	-1	-1	16.57	14.29	14.86	15.18	28.57	14.72	15.23	-1	-1	-1	-1	20.71	21.07	21.07	19.76	18.49	18.83	100	41.8	42.19	40	19.29	19.12	17.93	18.33	16.67	15.53	18.63	19.78	21.21	19.84	19.84	20.69	17.75	15.64	8.9	12.99	10.24	10.71	-1	-1	-1	-1	-1
Mar. scandens_Int_orf343	23.81	23.81	19.05	19.05	-1	12.66	16.56	15.89	13.81	-1	9.58	11.24	0	0	11.76	5.88	18.7	19.55	19.55	18.5	17.76	18.22	41.8	100	80.55	76.76	16.74	18.43	17.9	18.78	19.42	19	17.53	16.48	20	18.53	18.53	21.21	18.13	18.99	6.78	12.22	8.57	7.14	-1	-1	-1	-1	-1
Mon. roreri_Int_orf373	-1	-1	-1	-1	-1	15.51	17.11	17.65	13.79	27.78	12.98	13.94	0	0	16.67	16.67	19.53	21.55	21.21	21.46	18.03	19.34	42.19	80.55	100	100	19.92	18.63	19.39	19.39	19.72	19.29	20.63	20.48	23.05	21.22	21.22	20.17	16.46	15.91	5.56	13.55	8.73	7.5	-1	-1	-1	-1	-1
Mon. roreri_Int_orf435	15.15	15.15	15.15	15.15	-1	10.64	14.18	13.43	11.56	-1	9.38	9.23	0	0	7.69	3.85	18.56	18.69	18.69	19.16	19.87	19.87	40	76.76	100	100	15.03	15.92	16.57	16.57	17.16	16.92	17.02	16.67	23.08	19.88	19.88	20	17.09	20.39	4.11	8.62	8.33	5.56	-1	-1	-1	-1	-1
M. palmivorus_Int_orf313	0	18.18	9.09	9.09	-1	9.41	9.69	9.18	8.48	14.29	7.83	8.22	7.14	7.14	5.88	11.76	16.73	17.56	16.85	19.67	14.55	14.03	19.29	16.74	19.92	15.03	100	34.97	36.69	36.36	25.65	24.33	24.24	24.25	24.55	23.55	23.91	21.33	21.36	20.95	12.16	16.34	11.63	11.63	-1	-1	-1	-1	-1
M. tenuissimus63_Int_orf322	0	8.33	8.33	8.33	-1	11.27	11.62	11.62	11.95	5.56	11.42	11.76	0	8.33	0	6.67	16.49	16.73	16.73	18.22	15.98	15.53	19.12	18.43	18.63	15.92	34.97	100	73.75	73.12	22.99	23.51	22.55	22.58	22.38	22.1	22.1	22.9	21.17	19.16	10.53	11.54	9.02	9.2	-1	-1	-1	-1	-1
Mon. perniciosa_Int_orf332	10.53	21.05	21.05	21.05	-1	11.06	10.89	10.89	11.34	5.56	11.16	11.5	7.14	7.14	11.76	23.53	17.65	17.41	17.41	18.29	14.04	13.6	17.93	17.9	19.39	16.57	36.69	73.75	100	97.59	24.63	24.44	23.32	23.34	21.68	22.11	22.11	23.36	18.92	18.22	9.87	8.97	11.28	13.79	-1	-1	-1	-1	-1
Mon. roreri_Int_orf332	10.53	21.05	21.05	21.05	-1	11.54	10.4	10.4	10.92	5.56	10.71	11.06	7.14	7.14	11.76	23.53	18.34	18.09	18.09	19.46	14.91	14.04	18.33	18.78	19.39	16.57	36.36	73.12	97.59	100	24.26	24.06	23.32	23.34	22.73	23.16	23.16	23.83	18.92	18.22	9.21	8.97	10.53	12.64	-1	-1	-1	-1	-1
M. crinis-equi_Int_orf327	-1	-1	-1	-1	-1	15.18	15.71	15.71	13.43	21.74	13.06	13.51	0	0	0	0	14.84	15.85	15.9	20.08	21.79	19.23	16.67	19.42	19.72	17.16	25.65	22.99	24.63	24.26	100	92.72	35.71	35.39	30.77	31.63	30.61	13.72	15.88	15.04	6.41	11.24	5.67	3.41	-1	-1	-1	-1	-1
M. tenuissimus63_Int_orf316	-1	-1	-1	-1	-1	14.14	14.66	14.66	12.96	21.74	13.06	13.51	0	0	0	0	15.07	16.48	16.54	18.82	21.4	19.3	15.53	19	19.29	16.92	24.33	23.51	24.44	24.06	92.72	100	35.69	35.69	31.53	32.76	31.72	13.27	16	15.84	6.41	11.24	7.09	3.41	-1	-1	-1	-1	-1
Mon. perniciosa_Int_orf385	11.11	22.22	16.67	16.67	-1	16.74	17.47	15.93	13.51	21.74	12.97	13.33	0	0	5.88	5.88	17.36	17.5	17.78	19.93	16.8	16.8	18.63	17.53	20.63	17.02	24.24	22.55	23.32	23.32	35.71	35.69	100	96.88	41.77	42.86	42.55	18.58	18.03	19.74	9.94	10.98	7.97	6.02	-1	-1	-1	-1	-1
Mon. roreri_Int_orf395	11.11	22.22	16.67	16.67	-1	16.53	17.24	15.72	13.36	21.74	12.81	13.17	0	0	5.88	5.88	17.25	17.7	17.98	19.93	17.21	17.21	19.78	16.48	20.48	16.67	24.25	22.58	23.34	23.34	35.39	35.69	96.88	100	41.07	42.14	41.84	20.17	18.73	18.83	10.49	11.59	7.97	6.02	-1	-1	-1	-1	-1
Mar. scandens_Int_orf344	11.76	29.41	23.53	23.53	-1	18.1	20.2	20.2	15.97	8.7	14.67	15.11	11.11	0	0	0	18.77	18.6	18.92	21.64	19.07	17.45	21.21	20	23.05	23.08	24.55	22.38	21.68	22.73	30.77	31.53	41.77	41.07	100	83.98	83.68	21.24	19.65	21.82	11.11	9.47	10.79	8.54	-1	-1	-1	-1	-1
Mon. perniciosa_Int_orf345	11.76	29.41	23.53	23.53	-1	16.75	17.33	17.33	14.35	13.04	14.29	14.29	14.29	7.14	11.76	11.76	18.9	18.67	18.98	21.67	19.05	16.96	19.84	18.53	21.22	19.88	23.55	22.1	22.11	23.16	31.63	32.76	42.86	42.14	83.98	100	97.97	21.72	22.22	19.63	10.67	11.38	10.79	7.32	-1	-1	-1	-1	-1
Mon. roreri_Int_orf345	11.76	29.41	23.53	23.53	-1	17.22	17.82	17.82	14.35	13.04	14.29	14.29	14.29	7.14	11.76	11.76	18.56	18.33	18.64	21.67	19.48	17.39	19.84	18.53	21.22	19.88	23.91	22.1	22.11	23.16	30.61	31.72	42.55	41.84	83.68	97.97	100	22.17	22.67	19.63	10.67	11.38	11.51	8.54	-1	-1	-1	-1	-1
Mon. roreri_Int_orf307	-1	-1	-1	-1	-1	13.79	14.94	14.37	14.43	27.27	14.74	14.21	-1	-1	-1	-1	23.7	23.7	23.7	20.49	17.84	17.93	20.69	21.21	20.17	20	21.33	22.9	23.36	23.83	13.72	13.27	18.58	20.17	21.24	21.72	22.17	100	18.93	21.62	16.3	18.34	16.77	17.59	-1	-1	-1	-1	-1
Mon. roreri_Int_orf357	15.38	15.38	15.38	15.38	-1	12.75	13.43	12.56	10.14	11.76	12.56	12.56	10.71	10.71	24	24	17.33	18.67	18.22	16.59	18.28	18.28	17.75	18.13	16.46	17.09	21.36	21.17	18.92	18.92	15.88	16	18.03	18.73	19.65	22.22	22.67	18.93	100	37.29	15.76	21.51	9.46	11.34	-1	-1	-1	-1	-1
M. tenuissimus63_Int_orf311	0	0	0	0	-1	11.46	10.36	10.47	14.15	11.76	13.27	12.76	0	0	0	0	18.14	19.07	18.6	15.58	18.54	18.08	15.64	18.99	15.91	20.39	20.95	19.16	18.22	18.22	15.04	15.84	19.74	18.83	21.82	19.63	19.63	21.62	37.29	100	17.61	13.61	8.84	8	-1	-1	-1	-1	-1
Mon. roreri_Int_orf238	50	25	50	50	-1	10.74	8.28	6.9	10.32	9.09	9.09	9.09	12.5	12.5	12.5	12.5	8	9.8	9.87	9.79	7.63	8.46	8.9	6.78	5.56	4.11	12.16	10.53	9.87	9.21	6.41	6.41	9.94	10.49	11.11	10.67	10.67	16.3	15.76	17.61	100	19.61	17.02	14.75	-1	-1	-1	-1	-1
M. palmivorus_orf216	-1	-1	-1	-1	-1	14.18	13.43	13.43	15.17	28.57	15.17	15.86	-1	-1	-1	-1	11.46	10.78	11.88	9.09	11.54	12.4	12.99	12.22	13.55	8.62	16.34	11.54	8.97	8.97	11.24	11.24	10.98	11.59	9.47	11.38	11.38	18.34	21.51	13.61	19.61	100	33.33	40.35	-1	-1	-1	-1	-1
Mon. perniciosa_orf201	-1	-1	-1	-1	-1	9.24	11.38	10.83	13.08	7.14	12.88	12.88	-1	-1	-1	-1	6.92	8.22	7.91	4.84	8.65	7.77	10.24	8.57	8.73	8.33	11.63	9.02	11.28	10.53	5.67	7.09	7.97	7.97	10.79	10.79	11.51	16.77	9.46	8.84	17.02	33.33	100	93.85	-1	-1	-1	-1	-1
Mon. roreri_orf130	-1	-1	-1	-1	-1	9.72	11.11	11.11	13.1	-1	13.95	12.79	-1	-1	-1	-1	8.54	8.54	8.54	4.76	7.59	7.59	10.71	7.14	7.5	5.56	11.63	9.2	13.79	12.64	3.41	3.41	6.02	6.02	8.54	7.32	8.54	17.59	11.34	8	14.75	40.35	93.85	100	-1	-1	-1	-1	-1
Mon. perniciosa_orf150	4.76	9.52	9.52	9.52	9.52	8.33	-1	-1	16.42	-1	13.7	13.7	0	0	15.38	13.79	-1	-1	-1	-1	-1	-1	-1	-1	-1	-1	-1	-1	-1	-1	-1	-1	-1	-1	-1	-1	-1	-1	-1	-1	-1	-1	-1	-1	100	10.34	19.23	14.63	16.67
Mon. perniciosa_orf139	20	20	20	0	0	16.67	-1	-1	16.67	-1	15.56	18.6	10	10	0	8.33	-1	-1	-1	-1	-1	-1	-1	-1	-1	-1	-1	-1	-1	-1	-1	-1	-1	-1	-1	-1	-1	-1	-1	-1	-1	-1	-1	-1	10.34	100	24.68	26.36	19.05
Mon. perniciosa_orf106	0	0	0	0	0	18.18	-1	-1	7.32	-1	7.69	7.69	-1	-1	-1	-1	-1	-1	-1	-1	-1	-1	-1	-1	-1	-1	-1	-1	-1	-1	-1	-1	-1	-1	-1	-1	-1	-1	-1	-1	-1	-1	-1	-1	19.23	24.68	100	30.77	-1
Mon. perniciosa_orf167	0	0	0	0	0	6.49	-1	-1	8.82	-1	10.96	12.99	0	7.69	13.33	11.76	-1	-1	-1	-1	-1	-1	-1	-1	-1	-1	-1	-1	-1	-1	-1	-1	-1	-1	-1	-1	-1	-1	-1	-1	-1	-1	-1	-1	14.63	26.36	30.77	100	15.79
M. palmivorus_orf146	0	0	0	0	0	16.46	-1	-1	17.07	-1	20	22.12	19.05	19.57	19.72	18.89	-1	-1	-1	-1	-1	-1	-1	-1	-1	-1	-1	-1	-1	-1	-1	-1	-1	-1	-1	-1	-1	-1	-1	-1	-1	-1	-1	-1	16.67	19.05	-1	15.79	100
Mon. roreri_orf420	13.46	13.46	13.95	16.28	16.28	18.75	-1	-1	20.33	-1	24.79	26.15	16.67	18.37	22.97	20.93	-1	-1	-1	-1	-1	-1	-1	-1	-1	-1	-1	-1	-1	-1	-1	-1	-1	-1	-1	-1	-1	-1	-1	-1	-1	-1	-1	-1	16.48	12.35	8.51	13.13	88.46
Mon. perniciosa_orf170	12.5	12.5	12.5	12.5	12.5	7.69	-1	-1	7.78	-1	6.25	8.65	9.38	8.57	2.08	9.52	-1	-1	-1	-1	-1	-1	-1	-1	-1	-1	-1	-1	-1	-1	-1	-1	-1	-1	-1	-1	-1	-1	-1	-1	-1	-1	-1	-1	17.46	25.81	18.18	15	13.33
Mon. perniciosa_orf160	0	0	0	0	0	8.33	-1	-1	11.25	-1	10.11	10.23	5.26	8.33	4.26	9.68	-1	-1	-1	-1	-1	-1	-1	-1	-1	-1	-1	-1	-1	-1	-1	-1	-1	-1	-1	-1	-1	-1	-1	-1	-1	-1	-1	-1	17.91	20.51	18.18	17.24	9.46
Mon. perniciosa_orf138	0	0	0	0	0	7.04	-1	-1	13.33	-1	10.98	11.25	6.25	5.88	11.43	12	-1	-1	-1	-1	-1	-1	-1	-1	-1	-1	-1	-1	-1	-1	-1	-1	-1	-1	-1	-1	-1	-1	-1	-1	-1	-1	-1	-1	14.94	18.52	15	29.09	16.39
Mon. perniciosa_orf154	0	0	0	0	0	2.7	-1	-1	4.29	-1	8	8	11.11	11.11	3.23	3.03	-1	-1	-1	-1	-1	-1	-1	-1	-1	-1	-1	-1	-1	-1	-1	-1	-1	-1	-1	-1	-1	-1	-1	-1	-1	-1	-1	-1	12.66	16.39	20.93	21.21	10
Mon. perniciosa_orf108	0	0	0	0	0	2.13	-1	-1	9.8	-1	8.93	8.93	0	0	6.67	20	-1	-1	-1	-1	-1	-1	-1	-1	-1	-1	-1	-1	-1	-1	-1	-1	-1	-1	-1	-1	-1	-1	-1	-1	-1	-1	-1	-1	23.61	13.79	17.65	16.98	9.68
Mon. roreri_orf104	20	20	20	20	20	8.57	-1	-1	8.33	-1	6.98	7.32	7.14	13.33	11.54	16.67	-1	-1	-1	-1	-1	-1	-1	-1	-1	-1	-1	-1	-1	-1	-1	-1	-1	-1	-1	-1	-1	-1	-1	-1	-1	-1	-1	-1	6.45	15.69	14.71	25	13.89
Mon. perniciosa_Int_orf166	0	0	0	0	0	5.71	-1	-1	2.78	-1	4.05	4.17	0	0	5.88	16	-1	-1	-1	-1	-1	-1	-1	-1	-1	-1	-1	-1	-1	-1	-1	-1	-1	-1	-1	-1	-1	-1	-1	-1	-1	-1	-1	-1	18.87	12.36	20.27	29.47	3.57
Mon. perniciosa_orf109	0	0	0	0	0	4.88	-1	-1	8	-1	5.26	5.45	10	6.67	0	2.38	-1	-1	-1	-1	-1	-1	-1	-1	-1	-1	-1	-1	-1	-1	-1	-1	-1	-1	-1	-1	-1	-1	-1	-1	-1	-1	-1	-1	21.62	5.41	24.14	16.67	1.92
Mon. perniciosa_orf160b	6.67	6.67	6.67	3.33	3.33	2.17	-1	-1	5	-1	7.5	7.5	0	0	6.67	18.18	-1	-1	-1	-1	-1	-1	-1	-1	-1	-1	-1	-1	-1	-1	-1	-1	-1	-1	-1	-1	-1	-1	-1	-1	-1	-1	-1	-1	24.64	18.75	26.19	22.45	4.55
Mon. perniciosa_orf107	0	0	0	0	0	8.11	-1	-1	10.26	-1	4.44	4.44	0	0	5.56	9.38	-1	-1	-1	-1	-1	-1	-1	-1	-1	-1	-1	-1	-1	-1	-1	-1	-1	-1	-1	-1	-1	-1	-1	-1	-1	-1	-1	-1	19.23	13.51	22.22	18.18	8.33
Mon. perniciosa_orf99	18.75	18.75	25	18.75	18.75	6.25	-1	-1	8.82	-1	12.82	10.26	0	33.33	0	13.33	-1	-1	-1	-1	-1	-1	-1	-1	-1	-1	-1	-1	-1	-1	-1	-1	-1	-1	-1	-1	-1	-1	-1	-1	-1	-1	-1	-1	18.52	8.33	16	16.67	6.9
Mon. perniciosa_orf113	13.33	12.5	18.75	12.5	12.5	13.64	-1	-1	13.51	-1	9.38	9.38	-1	-1	-1	-1	-1	-1	-1	-1	-1	-1	-1	-1	-1	-1	-1	-1	-1	-1	-1	-1	-1	-1	-1	-1	-1	-1	-1	-1	-1	-1	-1	-1	28.57	19.35	18.52	10	-1
Mon. perniciosa_orf114	0	5	0	0	0	30.43	-1	-1	21.05	-1	14.29	14.29	-1	-1	-1	-1	-1	-1	-1	-1	-1	-1	-1	-1	-1	-1	-1	-1	-1	-1	-1	-1	-1	-1	-1	-1	-1	-1	-1	-1	-1	-1	-1	-1	8.33	23.81	9.09	0	-1
Mon. perniciosa_orf135	21.43	31.25	28.57	28.57	28.57	3.64	-1	-1	7.27	-1	7.69	7.69	0	0	0	5.88	-1	-1	-1	-1	-1	-1	-1	-1	-1	-1	-1	-1	-1	-1	-1	-1	-1	-1	-1	-1	-1	-1	-1	-1	-1	-1	-1	-1	24.32	21.62	24.32	28	0
Mon. perniciosa_orf148b	4.76	4.17	4.55	4.55	4.55	22.73	-1	-1	9.76	-1	13.89	13.89	-1	-1	-1	-1	-1	-1	-1	-1	-1	-1	-1	-1	-1	-1	-1	-1	-1	-1	-1	-1	-1	-1	-1	-1	-1	-1	-1	-1	-1	-1	-1	-1	10	18.18	25	25	-1
Mon. perniciosa_orf261	7.69	16.36	13.95	13.95	13.95	7.14	-1	-1	8.51	-1	7.78	9.38	2.78	2.7	11.11	12.77	-1	-1	-1	-1	-1	-1	-1	-1	-1	-1	-1	-1	-1	-1	-1	-1	-1	-1	-1	-1	-1	-1	-1	-1	-1	-1	-1	-1	17.95	5.26	14.81	12.5	10
Mon. roreri_orf248	10	9.43	11.9	11.9	11.9	10.31	-1	-1	16.48	-1	11.63	11.96	12.5	9.09	14.63	13.95	-1	-1	-1	-1	-1	-1	-1	-1	-1	-1	-1	-1	-1	-1	-1	-1	-1	-1	-1	-1	-1	-1	-1	-1	-1	-1	-1	-1	6.06	2.27	20	4.41	18.84
M. tenuissimus63_orf258	10.42	6	7.5	7.5	7.5	8.91	-1	-1	14.74	-1	14.12	14.29	16.13	12.5	12.5	9.52	-1	-1	-1	-1	-1	-1	-1	-1	-1	-1	-1	-1	-1	-1	-1	-1	-1	-1	-1	-1	-1	-1	-1	-1	-1	-1	-1	-1	11.9	7.5	23.08	9.52	13.24
M. palmivorus_orf255	10.53	11.67	12.5	10.42	10.42	11.11	-1	-1	14.89	-1	13.95	13.04	15.62	12.12	14.63	16.28	-1	-1	-1	-1	-1	-1	-1	-1	-1	-1	-1	-1	-1	-1	-1	-1	-1	-1	-1	-1	-1	-1	-1	-1	-1	-1	-1	-1	15.22	7.5	14.81	6.25	13.04
Mon. perniciosa_orf315	7.02	1.79	4.55	6.82	6.82	6.67	-1	-1	10.71	-1	14.29	13.25	18.75	15.15	9.76	11.63	-1	-1	-1	-1	-1	-1	-1	-1	-1	-1	-1	-1	-1	-1	-1	-1	-1	-1	-1	-1	-1	-1	-1	-1	-1	-1	-1	-1	8.7	5.26	0	7.81	15.94
Mar. scandens_orf105	11.76	11.11	11.76	11.76	11.76	10	-1	-1	10.53	-1	11.11	11.11	0	0	4.76	13.04	-1	-1	-1	-1	-1	-1	-1	-1	-1	-1	-1	-1	-1	-1	-1	-1	-1	-1	-1	-1	-1	-1	-1	-1	-1	-1	-1	-1	14.29	9.76	7.14	6.9	3.45
Mon. perniciosa_orf114b	14.29	14.29	14.29	14.29	14.29	7.69	-1	-1	5.41	-1	6.06	6.06	0	0	0	0	-1	-1	-1	-1	-1	-1	-1	-1	-1	-1	-1	-1	-1	-1	-1	-1	-1	-1	-1	-1	-1	-1	-1	-1	-1	-1	-1	-1	6.45	3.03	16.13	14.29	0
Mar. scandens_orf122	18.18	18.18	18.18	18.18	18.18	10	-1	-1	2.86	-1	8	8.75	3.85	7.41	10.34	12.9	-1	-1	-1	-1	-1	-1	-1	-1	-1	-1	-1	-1	-1	-1	-1	-1	-1	-1	-1	-1	-1	-1	-1	-1	-1	-1	-1	-1	10.53	18.42	8.33	4.29	7.55
M. tenuissimus07_orf205	5.88	3.64	6.98	6.98	6.98	10.53	-1	-1	14.29	-1	-1	-1	-1	-1	-1	-1	-1	-1	-1	-1	-1	-1	-1	-1	-1	-1	-1	-1	-1	-1	-1	-1	-1	-1	-1	-1	-1	-1	-1	-1	-1	-1	-1	-1	13.64	0	-1	-1	-1
Mon. roreri_Int_orf320	23.08	8.89	17.65	17.65	17.65	17.17	-1	-1	17.24	-1	17.98	17.89	7.14	0	8.93	12.68	-1	-1	-1	-1	-1	-1	-1	-1	-1	-1	-1	-1	-1	-1	-1	-1	-1	-1	-1	-1	-1	-1	-1	-1	-1	-1	-1	-1	12.73	8.77	20.51	16.28	15.46
Mon. roreri_orf253	6.25	13.79	3.85	3.85	3.85	16.67	-1	-1	0	-1	0	0	-1	-1	-1	-1	-1	-1	-1	-1	-1	-1	-1	-1	-1	-1	-1	-1	-1	-1	-1	-1	-1	-1	-1	-1	-1	-1	-1	-1	-1	-1	-1	-1	14.29	9.52	16.67	0	-1
Mon. roreri_orf122	33.33	33.33	33.33	33.33	33.33	17.14	-1	-1	9.33	-1	11.69	10.84	19.23	9.68	12.2	12.24	-1	-1	-1	-1	-1	-1	-1	-1	-1	-1	-1	-1	-1	-1	-1	-1	-1	-1	-1	-1	-1	-1	-1	-1	-1	-1	-1	-1	23.81	8.33	14.29	13.21	17.28
Mon. perniciosa_orf110	0	0	0	0	0	10.94	-1	-1	10.61	-1	12.86	11.84	16.22	15.79	4.17	11.76	-1	-1	-1	-1	-1	-1	-1	-1	-1	-1	-1	-1	-1	-1	-1	-1	-1	-1	-1	-1	-1	-1	-1	-1	-1	-1	-1	-1	8	7.41	8.33	13.73	15.49
Mon. roreri_orf99	0	0	0	0	0	6.9	-1	-1	7.69	-1	3.7	3.85	26.67	26.67	4	8	-1	-1	-1	-1	-1	-1	-1	-1	-1	-1	-1	-1	-1	-1	-1	-1	-1	-1	-1	-1	-1	-1	-1	-1	-1	-1	-1	-1	14.29	11.11	18.75	11.76	6.45
Mon. perniciosa_orf423	3.7	8.62	13.73	15.69	15.69	13.18	-1	-1	13.16	-1	11.65	11.93	2.78	0	12.77	12.24	-1	-1	-1	-1	-1	-1	-1	-1	-1	-1	-1	-1	-1	-1	-1	-1	-1	-1	-1	-1	-1	-1	-1	-1	-1	-1	-1	-1	8.7	3.45	24.44	11.76	21.92
M. palmivorus_orf117	0	0	0	0	0	13.04	-1	-1	7.35	-1	13.89	12.82	0	5	14	13.46	-1	-1	-1	-1	-1	-1	-1	-1	-1	-1	-1	-1	-1	-1	-1	-1	-1	-1	-1	-1	-1	-1	-1	-1	-1	-1	-1	-1	5.56	4.55	22.22	9.09	11.59
M. palmivorus_orf226	8.33	10	10.26	10.26	10.26	12.17	-1	-1	4.72	-1	9.71	10.09	7.5	10	12	15.38	-1	-1	-1	-1	-1	-1	-1	-1	-1	-1	-1	-1	-1	-1	-1	-1	-1	-1	-1	-1	-1	-1	-1	-1	-1	-1	-1	-1	11.63	9.68	15.56	7.06	14.49
M. palmivorus_orf159	5.88	5.88	5.88	5.88	5.88	12.35	-1	-1	8.75	-1	8.75	8.14	0	2.5	14	15.38	-1	-1	-1	-1	-1	-1	-1	-1	-1	-1	-1	-1	-1	-1	-1	-1	-1	-1	-1	-1	-1	-1	-1	-1	-1	-1	-1	-1	6.9	6.52	12.9	8.7	10.14
Mon. roreri_orf139	0	0	0	0	0	13.1	-1	-1	6.02	-1	9.3	8.7	2.56	10.26	10.2	13.73	-1	-1	-1	-1	-1	-1	-1	-1	-1	-1	-1	-1	-1	-1	-1	-1	-1	-1	-1	-1	-1	-1	-1	-1	-1	-1	-1	-1	9.52	13.79	16	6.15	12.68
Mon. roreri_orf157	9.09	9.09	9.09	9.09	9.09	12.09	-1	-1	8.89	-1	11.11	11.46	2.5	2.5	10	13.46	-1	-1	-1	-1	-1	-1	-1	-1	-1	-1	-1	-1	-1	-1	-1	-1	-1	-1	-1	-1	-1	-1	-1	-1	-1	-1	-1	-1	9.52	10.26	15.15	6.85	9.86
Mar. scandens_Int_orf275	20	9.09	13.64	13.64	13.64	14.86	-1	-1	13.19	-1	12.18	12.82	8.97	9.52	12.75	11.61	-1	-1	-1	-1	-1	-1	-1	-1	-1	-1	-1	-1	-1	-1	-1	-1	-1	-1	-1	-1	-1	-1	-1	-1	-1	-1	-1	-1	15.15	9.52	12.5	12.12	18.67
Mon. roreri_orf121	33.33	33.33	33.33	33.33	33.33	13.46	-1	-1	8.2	-1	5.56	5.71	9.52	10.2	7.58	13.16	-1	-1	-1	-1	-1	-1	-1	-1	-1	-1	-1	-1	-1	-1	-1	-1	-1	-1	-1	-1	-1	-1	-1	-1	-1	-1	-1	-1	6.67	5.56	-1	22.73	15.79
Mon. roreri_orf101	0	0	0	0	0	7.14	-1	-1	7.55	-1	11.11	11.11	10	9.09	11.11	0	-1	-1	-1	-1	-1	-1	-1	-1	-1	-1	-1	-1	-1	-1	-1	-1	-1	-1	-1	-1	-1	-1	-1	-1	-1	-1	-1	-1	0	0	0	7.14	2.78
Mon. perniciosa_orf200	4.55	8.33	17.65	17.65	17.65	10.78	-1	-1	13.19	-1	10.53	10.75	10	11.11	10	6.94	-1	-1	-1	-1	-1	-1	-1	-1	-1	-1	-1	-1	-1	-1	-1	-1	-1	-1	-1	-1	-1	-1	-1	-1	-1	-1	-1	-1	0	0	0	9.68	18.18
Mon. perniciosa_orf213	7.69	3.57	11.76	11.76	11.76	12.39	-1	-1	18.09	-1	17.89	18.28	8	9.26	5.71	9.72	-1	-1	-1	-1	-1	-1	-1	-1	-1	-1	-1	-1	-1	-1	-1	-1	-1	-1	-1	-1	-1	-1	-1	-1	-1	-1	-1	-1	9.09	8.7	0	12.9	15.15
Mon. roreri_Int_orf212	10.67	8.22	9.59	8.22	8.57	12.21	9.17	11.43	10.74	-1	6.41	7.41	9.38	8.33	10.75	12.9	12	6.9	6.9	0	0	12.5	14.29	10.87	14.29	8.7	10	7.69	9.76	9.76	0	-1	16.98	18.64	9.52	7.41	7.41	32.26	12.5	16	28.57	-1	-1	-1	-1	-1	-1	-1	-1
Mar. scandens_orf280	20.29	20.29	21.74	21.74	23.26	9.43	8	10	8.89	-1	3.94	3.88	10.48	10.69	10.87	11.61	-1	-1	-1	-1	-1	-1	-1	-1	-1	-1	-1	-1	-1	-1	-1	-1	-1	-1	-1	-1	-1	-1	6.9	18.75	11.11	-1	-1	-1	0	14.29	-1	7.14	11.59
Mon. perniciosa_Int_orf329	5.8	4.41	9.52	7.94	7.94	12.66	8.86	11.27	10.05	15.38	9.29	9.24	11.01	10.34	8.62	7.87	15	15.38	14.52	9.62	10.64	8.7	3.33	6.67	6.56	0	3.23	4.55	4.55	4.55	5.88	6.15	10.14	10.14	13.85	10.77	12.31	7.14	16.13	16.13	2.94	11.67	6	6.25	8.33	0	-1	15.79	8.93
M. tenuissimus07_Int_orf318	7.14	7.25	7.81	7.81	7.81	7.14	10.13	11.27	7.57	0	8.38	8.89	15.6	13.79	15.52	15.32	6.67	8.33	8.33	5.77	12.77	10.87	5	6.67	8.2	0	4.84	7.58	7.58	7.58	5.97	9.38	6.06	6.06	9.68	6.45	6.45	5.36	9.68	9.68	3.23	5.45	4.44	6.25	15.79	0	-1	20	8.16
Mon. perniciosa_orf100	5	9.52	15	15	11.11	9.3	8.82	8.82	2.44	-1	6.45	6.25	6.9	3.45	3.12	3.12	3.12	5.56	5.56	10.53	14.29	14.29	0	12.9	4.76	9.68	13.79	3.57	3.33	3.33	15.79	21.05	16.13	16.13	12.5	14.29	14.29	0	10	0	25	0	-1	-1	-1	-1	-1	-1	-1
Mon. perniciosa_orf259	-1	-1	-1	-1	-1	18.18	18.18	18.18	14.18	-1	15.44	15.44	28.57	14.29	0	0	14.12	15.52	14.37	17.88	10.96	10.88	12.36	13.07	12.43	11.76	11.52	12.2	12.05	12.65	14.29	14.65	14.94	15.47	13.5	15.09	15.09	16.29	12.97	13.75	25	14.02	6.8	6.98	-1	-1	-1	-1	-1
Mar. scandens_Int_orf579	10.57	7.44	8.94	8.94	8.47	11.29	9.86	10.05	13.3	-1	11.31	11.21	13.86	14.37	15.2	15.64	11.21	10.14	10.14	11.22	8.48	9.04	10.87	10.38	10.53	11.64	9.14	10.66	11.27	11.27	10.33	9.55	14.08	14.55	14.57	14.29	14.29	16.42	12.39	16.32	47.86	14.78	9.43	11.9	11.43	50	33.33	6.25	3.33
Mar. scandens_Int_orf285	13.95	18.6	10.81	10.81	6.25	12.32	8.64	8.64	8.2	-1	9.18	9	10	10	10	6.67	6.85	5.19	5.19	5.45	2.22	2.22	8.7	6.82	6.9	9.3	3.08	1.56	5.71	5.71	2.04	2.27	2.44	3.3	9.33	8.86	8.86	12.12	12.16	4.41	5.71	9.09	4.76	4.76	0	3.7	0	0	-1
Mon. perniciosa_orf1078	12.18	16	15.1	15.1	16.81	15.62	14.46	14.41	15.83	10	16.42	16.11	8.57	7.14	15	15.09	9.8	8.87	8.87	8.1	12.71	12.22	9.66	8.65	12.14	10.45	10	11.06	10.45	10.45	7.96	9.28	6.49	7.63	9.55	9.26	9.72	10.7	12.05	9.55	10	13.99	7.97	7.77	9.46	14.29	15.91	25	15.38
Mar. scandens_orf393	11.63	14.29	11.9	13.1	18.92	12.68	13.02	13.58	10.27	-1	10.78	10.68	14.95	12.04	12.15	11.93	10.81	10.6	10.6	13.11	12.84	13.76	12.1	10.53	10.45	12.84	7.3	10.95	13.67	14.39	10.48	10.92	13.01	12.18	18.32	17.16	17.16	16.18	11.56	9.27	9.29	7.5	12.66	12.66	0	-1	-1	-1	5.88
M. tenuissimus63_orf382	10.91	9.8	11.32	11.32	10.2	10.61	6.94	7.14	14.01	-1	11.2	11.42	12.1	12.8	11.35	10.26	9.68	10.42	10.42	9.86	10.29	10.29	4.29	10.31	8.54	8.05	14.46	13.25	12.94	12.94	8.22	11.76	7.14	7.69	13.16	11.25	11.25	6.74	14.68	12.04	4.65	4.08	2.38	2.38	11.76	4	0	22.86	15.38
Mon. perniciosa_orf407	11.11	14.29	8.86	8.86	7.89	14.41	14.44	14.77	18.8	-1	16.9	16.82	10.42	11.46	13.13	11.61	8.44	9.74	9.74	12.14	15.97	15.97	10.45	9.49	8.09	12.07	10.27	14	16.23	16.88	11.9	11.9	14.38	14.88	13.48	12.41	12.41	10.26	12.57	10.98	12.41	13.98	15.22	15.22	10.53	0	-1	0	12.5
Mar. scandens_orf667_(rps3)	12.88	15.38	11.36	13.64	12.9	22.36	18.25	19.51	27.21	-1	26.8	26.85	10.67	11.73	12.5	12.21	10.91	9.73	9.73	11.11	9.46	9.46	14.29	13.68	10.47	12.93	6.38	9.47	10.89	11.88	3.9	4.29	8.85	9.02	14.85	12.24	12.24	14.29	8.62	9	17.24	20.45	11.43	11.43	7.14	13.79	9.76	17.11	10.13
Mon. roreri_orf76	-1	-1	-1	-1	-1	7.27	-1	-1	11.54	-1	12.73	12.73	0	11.11	4.76	11.54	-1	-1	-1	-1	-1	-1	-1	-1	-1	-1	-1	-1	-1	-1	-1	-1	-1	-1	-1	-1	-1	-1	-1	-1	-1	-1	-1	-1	4.17	5.56	0	7.69	23.53
M. palmivorus_Int_orf331	5.56	5.63	5.56	4.17	2.27	7.53	7.45	9.64	9.73	-1	10.32	10.97	13.54	14.58	13	13.16	7.84	14.81	14.81	15.15	9.09	9.09	5	8.47	5.88	8.62	2.08	8.33	12	12	3.57	4.35	5.88	6.58	6.82	6.25	6.25	5.26	8.57	13.24	5.88	33.33	33.33	33.33	4.65	14.29	6.67	11.11	14.29
M. crinis-equi_Int_orf348	6.85	6.94	6.85	5.48	2.22	6.63	6.38	8.43	9.47	-1	10.69	11.32	10.42	11.46	13	12.28	7.84	12.96	12.96	15.15	9.09	9.09	10	10.17	5.88	10.34	2.08	8.33	12	12	3.57	4.35	5.88	6.58	9.09	8.33	8.33	2.63	10	13.24	5.88	33.33	33.33	33.33	11.63	9.38	4.76	8.57	14.29
Mar. scandens_Int_orf337	9.46	8.22	9.46	8.11	4.35	8.21	8.51	9.64	9.52	-1	10.83	11.46	12.5	13.54	13	12.28	9.8	16.67	16.67	15.15	9.09	9.09	5	10.17	5.88	10.34	4.17	10.42	14	14	3.57	4.35	5.88	6.58	6.82	6.25	6.25	7.89	10	13.24	5.88	0	0	0	6.98	9.38	4.76	8.57	14.29
Mon. perniciosa_orf148	16.67	28.57	16.67	16.67	16.67	15.28	8	8	14.29	-1	13.16	13.16	0	0	8.33	9.68	13.95	11.63	11.63	12.12	9.09	9.09	14	10.53	13.73	28.57	3.7	12.5	8.33	8.33	3.33	3.33	9.68	9.68	16.13	12.9	12.9	15	5.56	0	10	10	20	20	9.38	12.5	15.38	4.76	20.83
M. crinis-equi_orf343	12.84	13.08	14.68	13.76	13.85	14.61	11.81	13.89	14.36	-1	16.05	15.06	15.62	16.41	10.24	11.81	11.71	13.51	13.51	8.43	13.7	13.7	11.34	12.5	14.29	15.62	5.26	12.16	11.84	11.84	8.97	9.86	14.77	13.33	11.54	12	12	11.63	8.74	12.35	12.22	19.57	8	8	-1	-1	-1	-1	-1
Mon. roreri_orf344	13.79	12.94	13.79	13.79	16.28	15.05	11.26	11.51	15.62	-1	16.37	15.61	13.73	14.71	11.88	13.86	12.59	11.89	11.89	6.78	10.58	10.58	11.54	9.9	9.6	15.62	6.42	13.21	13.89	13.89	7.96	8.49	11.38	10.4	13.27	12.73	12.73	9.02	7.91	14.53	13.46	15.15	9.46	11.11	-1	-1	-1	-1	-1
Mon. perniciosa_dpo	16.48	21.62	24.26	23.67	25.71	13.52	11.72	13.76	12.46	-1	11.25	10.8	11.52	12.63	11.06	10.6	8.04	8.04	8.04	8.51	8.89	8.89	8.33	11.58	13.59	9.43	9.68	10	8.7	7.61	6.19	6.67	11.21	11.01	10.31	9.57	9.57	7.69	14.41	11.11	12.37	17.65	16.07	15.38	6.33	17.31	14.63	14.04	8.16
M. tenuissimus07	17.39	21.74	21.74	21.74	21.74	13.73	-1	-1	16.67	-1	16.67	16.67	0	10.53	17.24	5.26	-1	-1	-1	-1	-1	-1	-1	-1	-1	-1	-1	-1	-1	-1	-1	-1	-1	-1	-1	-1	-1	-1	-1	-1	-1	-1	-1	-1	8.57	12	10	14.29	13.89
M. palmivorus_orf346	11.27	10.39	13.04	13.04	13.04	10.87	0	0	5.93	-1	7.14	7.02	3.08	8.33	9.72	6.49	-1	-1	-1	-1	-1	-1	-1	-1	-1	-1	-1	-1	-1	-1	-1	-1	-1	-1	-1	-1	-1	-1	-1	-1	-1	-1	-1	-1	11.86	13.04	9.09	6.25	5
Mon. perniciosa_orf179	14.29	11.9	17.07	17.07	18.75	17.54	0	0	7.02	-1	8.16	10	9.38	9.09	8.33	7.27	-1	-1	-1	-1	-1	-1	-1	-1	-1	-1	-1	-1	-1	-1	-1	-1	-1	-1	-1	-1	-1	-1	10	-1	16.67	-1	-1	-1	0	0	-1	0	5.71
Mon. roreri_orf112	20	0	20	20	0	8.11	0	-1	5.26	-1	4.76	4.76	3.7	4.92	10.81	8.54	-1	-1	-1	-1	-1	-1	-1	-1	-1	-1	-1	-1	-1	-1	-1	-1	-1	-1	-1	-1	-1	-1	0	-1	20	-1	-1	-1	5	0	0	9.09	3.77
Mon. perniciosa_Int_orf323	16.09	13.68	16.46	17.72	19.72	11.11	7.14	11.11	6.86	-1	5.95	5.88	5.71	9.76	4.88	7.32	0	0	0	0	25	25	0	0	0	0	0	0	0	0	25	25	0	0	0	-1	-1	0	8.33	0	0	-1	-1	-1	6.25	9.09	8	14.29	0
M. palmivorus_orf139	9.38	12.5	12.9	12.9	14.29	13.79	16.67	25	13.64	-1	18.18	19.4	4.44	9.62	6.67	10.61	0	0	0	0	0	0	16.67	33.33	33.33	100	0	0	0	0	50	0	50	50	50	50	50	-1	0	-1	0	-1	-1	-1	0	0	-1	0	13.33
Mon. roreri_orf110	12.9	9.68	12.9	12.9	12.5	14.63	19.23	17.39	6.82	-1	9.41	10.23	3.23	4.35	2.9	7.04	17.65	17.65	17.65	5.88	0	0	5.88	6.67	0	0	11.76	5.88	17.65	17.65	11.76	11.76	5.88	5.88	5.88	8.33	8.33	6.67	12	7.69	5.26	20	-1	-1	0	0	-1	0	2.86
M. tenuissimus63_orf541	15.04	15	15.69	15.69	15.05	13.76	19.35	19.35	12.18	-1	12.92	12.15	6.45	10.14	7.32	9.09	7.41	7.41	7.41	7.84	8	8	12.96	13.64	11.54	10.53	8	10	10	10	13.73	11.76	15.69	15.69	13.73	15.22	15.22	15.09	8.77	6.82	13.21	10.71	10.34	10.71	8.7	10	0	8.33	10
Mon. perniciosa_orf158	4.76	0	11.76	11.76	11.76	20	-1	-1	25	-1	-1	-1	-1	-1	-1	-1	-1	-1	-1	-1	-1	-1	-1	-1	-1	-1	-1	-1	-1	-1	-1	-1	-1	-1	-1	-1	-1	-1	-1	-1	-1	-1	-1	-1	-1	-1	-1	-1	-1
Mon. perniciosa_orf292	15	20	10.26	10.26	10.26	14.17	-1	-1	11.54	-1	8.33	8.33	9.09	9.09	0	18.18	-1	-1	-1	-1	-1	-1	-1	-1	-1	-1	-1	-1	-1	-1	-1	-1	-1	-1	-1	-1	-1	-1	-1	-1	-1	-1	-1	-1	7.5	14.29	7.89	7.32	0
Mon. roreri_orf389	12.07	14.06	11.32	11.32	11.32	15.38	-1	-1	14.47	-1	11.43	11.43	9.09	9.09	8.33	8.33	-1	-1	-1	-1	-1	-1	-1	-1	-1	-1	-1	-1	-1	-1	-1	-1	-1	-1	-1	-1	-1	-1	-1	-1	-1	-1	-1	-1	12	8.33	3.03	5.88	0
M. palmivorus_orf360	9.8	14.04	11.11	11.11	11.11	18.56	-1	-1	15.09	-1	10.2	10.2	-1	-1	-1	-1	-1	-1	-1	-1	-1	-1	-1	-1	-1	-1	-1	-1	-1	-1	-1	-1	-1	-1	-1	-1	-1	-1	-1	-1	-1	-1	-1	-1	3.45	6.12	8.57	10.81	-1
Mon. perniciosa_Int_orf354	9.23	15.49	18.18	18.18	18.18	16.5	-1	-1	20.37	-1	17.39	17.39	-1	-1	-1	-1	-1	-1	-1	-1	-1	-1	-1	-1	-1	-1	-1	-1	-1	-1	-1	-1	-1	-1	-1	-1	-1	-1	-1	-1	-1	-1	-1	-1	7.14	6.38	6.25	2.94	-1
Mon. roreri_orf302	15	13.64	16.98	16.98	16.98	16.67	-1	-1	20.75	-1	19.15	19.15	-1	-1	-1	-1	-1	-1	-1	-1	-1	-1	-1	-1	-1	-1	-1	-1	-1	-1	-1	-1	-1	-1	-1	-1	-1	-1	-1	-1	-1	-1	-1	-1	9.38	6.38	6.06	2.78	-1
Mon. roreri_Int_orf108	25	25	16.67	25	25	11.11	0	-1	7.81	-1	7.35	7.58	4.55	4.55	2.33	4.44	-1	-1	-1	-1	-1	-1	-1	-1	-1	-1	-1	-1	-1	-1	-1	-1	-1	-1	-1	-1	-1	-1	-1	-1	-1	-1	-1	-1	0	8	16.67	16.67	15.79
Mon. perniciosa_Int_orf124	4.17	12.12	0	0	0	4.92	-1	-1	13.89	-1	12.9	12.9	25	0	7.69	7.14	-1	-1	-1	-1	-1	-1	-1	-1	-1	-1	-1	-1	-1	-1	-1	-1	-1	-1	-1	-1	-1	-1	-1	-1	-1	-1	-1	-1	16.67	5.26	0	4.55	10
Mon. roreri_orf121b	9.52	15	20	20	20	26.67	-1	-1	0	-1	-1	-1	-1	-1	-1	-1	-1	-1	-1	-1	-1	-1	-1	-1	-1	-1	-1	-1	-1	-1	-1	-1	-1	-1	-1	-1	-1	-1	-1	-1	-1	-1	-1	-1	-1	-1	-1	-1	-1
M. palmivorus_orf314	12.12	13.51	16.67	16.67	16.67	10.71	-1	-1	12.24	-1	11.34	11.46	10.26	6.67	13.33	17.91	-1	-1	-1	-1	-1	-1	-1	-1	-1	-1	-1	-1	-1	-1	-1	-1	-1	-1	-1	-1	-1	-1	-1	-1	-1	-1	-1	-1	11.11	8.82	17.86	13.64	21.13
Mon. roreri_orf161	10.94	12.9	14.06	12.5	10.64	11.27	12	7.69	18.18	-1	17.28	16.67	14.29	14.13	11.83	11.83	0	0	0	0	0	0	0	0	0	0	0	25	25	25	0	0	0	0	0	-1	-1	25	18.18	0	20	0	-1	-1	-1	-1	-1	0	21.05
Mon. roreri_orf554	14.16	14.66	16.35	16.35	16.09	10.93	15.38	15.38	13.51	-1	15	14.92	13.39	14.62	12.84	12.66	25	25	25	0	0	0	0	0	0	0	0	25	0	0	0	0	0	0	25	-1	-1	50	18.18	0	20	0	-1	-1	9.09	8.11	10.34	12.5	21.62
M. palmivorus_orf150	7.14	7.69	8.33	8.33	8.33	-1	-1	-1	-1	-1	-1	-1	-1	-1	-1	-1	-1	-1	-1	-1	-1	-1	-1	-1	-1	-1	-1	-1	-1	-1	-1	-1	-1	-1	-1	-1	-1	-1	-1	-1	-1	-1	-1	-1	-1	-1	-1	-1	-1
M. palmivorus_orf330	15.15	16.67	17.86	17.86	17.86	12.5	-1	-1	11.11	-1	9.38	9.52	21.74	17.24	16	15	-1	-1	-1	-1	-1	-1	-1	-1	-1	-1	-1	-1	-1	-1	-1	-1	-1	-1	-1	-1	-1	-1	-1	-1	-1	-1	-1	-1	18.75	15.79	0	20	20.83
Mon. perniciosa_orf194	7.14	10.53	17.65	17.65	17.65	7.35	-1	-1	6.25	-1	11.59	11.59	0	27.27	7.69	18.75	-1	-1	-1	-1	-1	-1	-1	-1	-1	-1	-1	-1	-1	-1	-1	-1	-1	-1	-1	-1	-1	-1	-1	-1	-1	-1	-1	-1	7.5	2.94	9.68	9.76	5.56
Mon. roreri_orf343	9.09	12.96	12.5	12.5	12.5	7.41	-1	-1	7.26	-1	10.57	10.66	4.55	8.16	6.35	11.27	-1	-1	-1	-1	-1	-1	-1	-1	-1	-1	-1	-1	-1	-1	-1	-1	-1	-1	-1	-1	-1	-1	-1	-1	-1	-1	-1	-1	0	6.12	6.67	4.08	13.79
Mon. perniciosa_orf116	12.9	13.16	29.17	25	29.17	5.26	-1	-1	0	-1	-1	-1	-1	-1	-1	-1	-1	-1	-1	-1	-1	-1	-1	-1	-1	-1	-1	-1	-1	-1	-1	-1	-1	-1	-1	-1	-1	-1	-1	-1	-1	-1	-1	-1	0	0	-1	-1	-1
Mon. roreri_orf346	4.55	12	5.88	5.88	5.88	16.26	-1	-1	11.71	-1	17.27	17.43	5.41	4.65	7.14	12.5	-1	-1	-1	-1	-1	-1	-1	-1	-1	-1	-1	-1	-1	-1	-1	-1	-1	-1	-1	-1	-1	-1	-1	-1	-1	-1	-1	-1	12.5	6.82	9.68	9.8	11.94
Mar. scandens_orf388	9.3	16.33	12.5	12.5	12.5	12.5	-1	-1	8.4	-1	10.08	10.17	8.57	9.76	11.11	9.68	-1	-1	-1	-1	-1	-1	-1	-1	-1	-1	-1	-1	-1	-1	-1	-1	-1	-1	-1	-1	-1	-1	-1	-1	-1	-1	-1	-1	8.16	12	11.11	25	16.67
Mon. perniciosa_orf101	33.33	33.33	33.33	33.33	33.33	14.29	-1	-1	14.29	-1	13.21	15.38	9.09	3.7	15	8.33	-1	-1	-1	-1	-1	-1	-1	-1	-1	-1	-1	-1	-1	-1	-1	-1	-1	-1	-1	-1	-1	-1	-1	-1	-1	-1	-1	-1	13.33	0	9.09	4.35	6.12
M. palmivorus_orf361	9.09	16	8.82	8.82	8.82	12.14	-1	-1	11.81	-1	10.24	10.32	7.69	6.67	18.97	18.18	-1	-1	-1	-1	-1	-1	-1	-1	-1	-1	-1	-1	-1	-1	-1	-1	-1	-1	-1	-1	-1	-1	-1	-1	-1	-1	-1	-1	8.33	10.87	7.69	10.17	12.31
Mon. perniciosa_orf373	20.45	22	14.71	17.65	17.65	15.17	-1	-1	11.72	-1	13.28	13.39	7.69	8.89	18.97	18.18	-1	-1	-1	-1	-1	-1	-1	-1	-1	-1	-1	-1	-1	-1	-1	-1	-1	-1	-1	-1	-1	-1	-1	-1	-1	-1	-1	-1	6	6	2.63	10.34	13.85
Mon. roreri_orf371	13.64	12	8.82	11.76	11.76	16.08	-1	-1	12.7	-1	14.29	14.4	5.13	11.11	20.69	15.15	-1	-1	-1	-1	-1	-1	-1	-1	-1	-1	-1	-1	-1	-1	-1	-1	-1	-1	-1	-1	-1	-1	-1	-1	-1	-1	-1	-1	4.17	8.33	2.78	10.71	13.85
	Mar. scandens_Int_orf288	M. palmivorus_Int_orf292	M. crinis-equi_Int_orf274	Mon. perniciosa_Int_orf274	Mon. roreri_Int_orf189	M. palmivorus_rps3	Mon. perniciosa_rps3	Mon. roreri_rps3	M. crinis-equi_orf908_(rps3)	Mar. scandens_orf102_(rps3)	M. tenuissimus07_orf850_(rps3)	M. tenuissimus63_orf868_(rps3)	M. crinis-equi_Int_orf301	Mar. scandens_Int_orf308	M. palmivorus_Int_orf341	Mon. roreri_Int_orf374	M. crinis-equi_Int_orf388	Mon. perniciosa_Int_orf422	Mon. roreri_Int_orf415	M. palmivorus_Int_orf318	M. crinis-equi_Int_orf278	M. palmivorus_Int_orf278	Mon. perniciosa_Int_orf335	Mar. scandens_Int_orf343	Mon. roreri_Int_orf373	Mon. roreri_Int_orf435	M. palmivorus_Int_orf313	M. tenuissimus63_Int_orf322	Mon. perniciosa_Int_orf332	Mon. roreri_Int_orf332	M. crinis-equi_Int_orf327	M. tenuissimus63_Int_orf316	Mon. perniciosa_Int_orf385	Mon. roreri_Int_orf395	Mar. scandens_Int_orf344	Mon. perniciosa_Int_orf345	Mon. roreri_Int_orf345	Mon. roreri_Int_orf307	Mon. roreri_Int_orf357	M. tenuissimus63_Int_orf311	Mon. roreri_Int_orf238	M. palmivorus_orf216	Mon. perniciosa_orf201	Mon. roreri_orf130	Mon. perniciosa_orf150	Mon. perniciosa_orf139	Mon. perniciosa_orf106	Mon. perniciosa_orf167	M. palmivorus_orf146
[truncated: 94 more columns]

## Sheet: ORF's BLAST agt. all mt genes 
Supplementary Excel file 3; Sheet 3
BLASTp search result of all ORF's againest all the mitochondrial genes from four cacao thread blight associated pathogens from Ghana and the Western hemisphere frosty pod rot and witches’ broom pathogens of cacao, all basidiomycetes within the Marasmiaceae family.
Query ORF's	BLAST hit	E Value-1	Identity (%)
M_crinis-equi_orf274	M_crinis-equi_orf274	1.4e-148	100
M_crinis-equi_orf274	Mon_perniciosa_orf274	5.6e-137	93
M_crinis-equi_orf274	M_palmivorus_orf292	1.9e-108	73
M_crinis-equi_orf274	Mar_scandens_orf288	5e-94	64
M_crinis-equi_orf274	Mon_roreri_orf189	2e-89	93
M_crinis-equi_orf274	Mar_scandens_orf280	4e-14	32
M_crinis-equi_orf278	M_crinis-equi_orf278	3.8e-144	100
M_crinis-equi_orf278	M_palmivorus_orf278	2e-129	91
M_crinis-equi_orf278	Mar_scandens_orf275	1e-58	55
M_crinis-equi_orf278	M_palmivorus_orf318	7e-11	27
M_crinis-equi_orf278	Mon_roreri_orf320	1e-10	31
M_crinis-equi_orf301	M_crinis-equi_orf301	8.1e-149	100
M_crinis-equi_orf301	Mar_scandens_orf308	1.5e-132	82
M_crinis-equi_orf301	Mon_roreri_orf374	7e-79	58
M_crinis-equi_orf301	M_palmivorus_orf341	1e-74	55
M_crinis-equi_orf301	Mar_scandens_orf280	5e-15	33
M_crinis-equi_orf327	M_crinis-equi_orf327	0	100
M_crinis-equi_orf327	M_tenuissimus GHA63_orf316	3.7e-163	89
M_crinis-equi_orf327	M_tenuissimus GHA79_orf316	8.1e-162	88
M_crinis-equi_orf327	Mon_perniciosa_orf385	1e-35	38
M_crinis-equi_orf327	Mon_roreri_orf395	1e-35	38
M_crinis-equi_orf327	Mar_scandens_orf344	5e-32	33
M_crinis-equi_orf327	Mon_perniciosa_orf345	3e-28	33
M_crinis-equi_orf327	Mon_roreri_orf345	7e-27	32
M_crinis-equi_orf327	Mon_perniciosa_orf329	4e-15	26
M_crinis-equi_orf327	M_palmivorus_orf313	3e-14	26
M_crinis-equi_orf327	M_tenuissimus GHA74_orf318	3e-13	26
M_crinis-equi_orf327	M_tenuissimus MS2_orf318	3e-13	26
M_crinis-equi_orf327	M_tenuissimus GHA37_orf318	3e-13	26
M_crinis-equi_orf327	M_tenuissimus GHA07_orf318	3e-13	26
M_crinis-equi_orf327	M_tenuissimus GHA64_orf318	1e-12	26
M_crinis-equi_orf327	Mon_roreri_orf332	7e-12	25
M_crinis-equi_orf327	Mon_perniciosa_orf332	5e-11	25
M_crinis-equi_orf343	M_crinis-equi_orf343	2e-179	100
M_crinis-equi_orf343	Mon_roreri_orf344	6e-89	63
M_crinis-equi_orf343	Mon_perniciosa_dpo	3e-32	33
M_crinis-equi_orf343	M_tenuissimus GHA74_orf473	1e-23	32
M_crinis-equi_orf348	M_crinis-equi_orf348	0	100
M_crinis-equi_orf348	Mar_scandens_orf337	5.3e-167	85
M_crinis-equi_orf348	M_palmivorus_orf331	1.3e-156	81
M_crinis-equi_orf388	M_crinis-equi_orf388	0	100
M_crinis-equi_orf388	Mon_roreri_orf415	0	85
M_crinis-equi_orf388	Mon_perniciosa_orf422	0	84
M_crinis-equi_orf388	M_palmivorus_orf318	9e-23	29
M_crinis-equi_orf388	Mon_roreri_orf320	3e-20	28
M_crinis-equi_orf388	Mon_roreri_orf373	2e-10	24
M_crinis-equi_orf388	Mar_scandens_orf275	4e-10	26
M_crinis-equi_orf388	M_crinis-equi_orf278	5e-10	24
M_crinis-equi_orf388	M_palmivorus_orf278	6e-10	24
M_crinis-equi_orf908	M_crinis-equi_orf908	0	100
M_crinis-equi_orf908	M_tenuissimus GHA79_orf866	1.5e-177	64
M_crinis-equi_orf908	M_tenuissimus GHA63_orf868	1.5e-135	70
M_crinis-equi_orf908	M_tenuissimus GHA74_orf852	5.4e-133	73
M_crinis-equi_orf908	M_tenuissimus MS2_orf850	6.4e-133	73
M_crinis-equi_orf908	M_tenuissimus GHA37_orf850	6.4e-133	73
M_crinis-equi_orf908	M_tenuissimus GHA07_orf850	6.4e-133	73
M_crinis-equi_orf908	Mon_perniciosa_rps3	6.4e-100	55
M_crinis-equi_orf908	M_tenuissimus GHA64_orf348	9e-98	81
M_crinis-equi_orf908	M_tenuissimus GHA64_orf637	7e-63	63
M_crinis-equi_orf908	Mon_roreri_rps3	8e-53	64
M_crinis-equi_orf908	M_palmivorus_rps3	2e-51	62
M_crinis-equi_orf908	Mar_scandens_orf102	3e-33	66
M_crinis-equi_orf908	Mar_scandens_orf667	3e-33	51
M_palmivorus_orf117	M_palmivorus_orf117	2e-41	100
M_palmivorus_orf117	M_palmivorus_orf226	1e-21	52
M_palmivorus_orf117	Mon_roreri_orf157	2e-19	51
M_palmivorus_orf117	Mon_roreri_orf139	4e-17	50
M_palmivorus_orf117	M_palmivorus_orf159	3e-13	52
M_palmivorus_orf139	M_palmivorus_orf139	9e-42	100
M_palmivorus_orf146	M_palmivorus_orf146	2e-40	100
M_palmivorus_orf146	Mon_roreri_orf420	9e-26	83
M_palmivorus_orf150	M_palmivorus_orf150	7e-65	100
M_palmivorus_orf150	M_palmivorus_orf330	1e-22	87
M_palmivorus_orf150	M_palmivorus_nad2	4e-21	83
M_palmivorus_orf150	Mon_roreri_nad2	3e-19	78
M_palmivorus_orf150	Mon_perniciosa_nad2	6e-19	76
M_palmivorus_orf150	M_tenuissimus MS2_nad2	3e-18	75
M_palmivorus_orf150	M_tenuissimus GHA74_nad2	3e-18	75
M_palmivorus_orf150	M_tenuissimus GHA63_nad2	3e-18	75
M_palmivorus_orf150	M_tenuissimus GHA37_nad2	3e-18	75
M_palmivorus_orf150	M_tenuissimus GHA64_nad2	4e-18	75
M_palmivorus_orf150	M_tenuissimus GHA79_nad2	6e-18	73
M_palmivorus_orf150	M_crinis-equi_nad2	2e-16	72
M_palmivorus_orf150	Mon_roreri_orf554	5e-16	82
M_palmivorus_orf150	Mon_roreri_orf161	3e-15	72
M_palmivorus_orf150	Mar_scandens_nad2	2e-10	47
M_palmivorus_orf159	M_palmivorus_orf159	2e-41	100
M_palmivorus_orf216	M_palmivorus_orf216	2e-71	100
M_palmivorus_orf226	M_palmivorus_orf226	1e-71	100
M_palmivorus_orf226	M_palmivorus_orf117	2e-19	53
M_palmivorus_orf226	Mon_roreri_orf157	3e-16	49
M_palmivorus_orf226	Mon_roreri_orf139	2e-14	53
M_palmivorus_orf226	M_palmivorus_orf159	7e-12	41
M_palmivorus_orf255	M_palmivorus_orf255	8.8e-130	100
M_palmivorus_orf255	M_tenuissimus GHA64_orf156	5e-11	44
M_palmivorus_orf255	M_tenuissimus GHA79_orf258	1e-10	35
M_palmivorus_orf278	M_palmivorus_orf278	4.1e-128	100
M_palmivorus_orf278	M_crinis-equi_orf278	8.4e-116	89
M_palmivorus_orf278	Mar_scandens_orf275	4e-60	54
M_palmivorus_orf278	M_palmivorus_orf318	5e-10	29
M_palmivorus_orf292	M_palmivorus_orf292	2.3e-171	100
M_palmivorus_orf292	Mon_perniciosa_orf274	2.9e-109	73
M_palmivorus_orf292	M_crinis-equi_orf274	2.1e-108	73
M_palmivorus_orf292	Mar_scandens_orf288	3e-90	59
M_palmivorus_orf292	Mon_roreri_orf189	3e-68	72
M_palmivorus_orf292	Mar_scandens_orf280	3e-14	32
M_palmivorus_orf313	M_palmivorus_orf313	0	100
M_palmivorus_orf313	M_tenuissimus GHA74_orf318	4.6e-164	89
M_palmivorus_orf313	M_tenuissimus GHA64_orf318	1.4e-163	89
M_palmivorus_orf313	M_tenuissimus MS2_orf318	2.2e-163	89
M_palmivorus_orf313	M_tenuissimus GHA37_orf318	2.2e-163	89
M_palmivorus_orf313	M_tenuissimus GHA07_orf318	2.2e-163	89
M_palmivorus_orf313	Mon_perniciosa_orf329	2.3e-100	59
M_palmivorus_orf313	Mon_roreri_orf332	1e-46	40
M_palmivorus_orf313	Mon_perniciosa_orf332	1e-46	40
M_palmivorus_orf313	M_tenuissimus GHA79_orf320	9e-42	39
M_palmivorus_orf313	M_tenuissimus GHA63_orf322	2e-41	39
M_palmivorus_orf313	Mon_perniciosa_orf323	1e-21	26
M_palmivorus_orf313	Mon_perniciosa_orf385	1e-19	27
M_palmivorus_orf313	Mon_roreri_orf395	2e-19	27
M_palmivorus_orf313	Mar_scandens_orf344	9e-18	26
M_palmivorus_orf313	Mon_roreri_orf345	2e-17	26
M_palmivorus_orf313	Mon_roreri_orf357	4e-17	28
M_palmivorus_orf313	Mon_perniciosa_orf345	5e-17	26
M_palmivorus_orf313	M_tenuissimus GHA63_orf316	3e-16	27
M_palmivorus_orf313	M_tenuissimus GHA79_orf316	7e-16	27
M_palmivorus_orf313	M_crinis-equi_orf327	2e-15	26
M_palmivorus_orf313	M_tenuissimus GHA79_orf307	4e-15	30
M_palmivorus_orf313	M_tenuissimus GHA63_orf311	1e-14	29
M_palmivorus_orf313	Mon_roreri_orf307	6e-13	24
M_palmivorus_orf313	M_palmivorus_orf318	9e-12	26
M_palmivorus_orf313	Mon_perniciosa_orf335	6e-11	30
M_palmivorus_orf314	M_palmivorus_orf314	1.3e-136	100
M_palmivorus_orf318	M_palmivorus_orf318	0	100
M_palmivorus_orf318	Mon_roreri_orf320	5.2e-101	57
M_palmivorus_orf318	Mon_roreri_orf415	6e-23	31
M_palmivorus_orf318	M_crinis-equi_orf388	7e-23	29
M_palmivorus_orf318	Mon_perniciosa_orf422	2e-22	30
M_palmivorus_orf318	M_crinis-equi_orf278	3e-16	28
M_palmivorus_orf318	Mar_scandens_orf275	1e-15	28
M_palmivorus_orf318	M_palmivorus_orf278	5e-14	29
M_palmivorus_orf318	Mon_roreri_orf373	3e-12	25
M_palmivorus_orf318	M_palmivorus_orf313	9e-12	26
M_palmivorus_orf318	Mar_scandens_orf579	3e-11	27
M_palmivorus_orf330	M_palmivorus_orf330	1e-67	100
M_palmivorus_orf330	M_palmivorus_nad2	1e-23	67
M_palmivorus_orf330	M_palmivorus_orf150	4e-22	88
M_palmivorus_orf330	Mon_roreri_nad2	2e-21	84
M_palmivorus_orf330	Mon_perniciosa_nad2	3e-21	83
M_palmivorus_orf330	Mon_roreri_orf554	2e-19	76
M_palmivorus_orf330	M_tenuissimus GHA37_nad2	7e-19	77
M_palmivorus_orf330	M_tenuissimus MS2_nad2	7e-19	77
M_palmivorus_orf330	M_tenuissimus GHA64_nad2	7e-19	77
M_palmivorus_orf330	M_tenuissimus GHA74_nad2	7e-19	77
M_palmivorus_orf330	M_tenuissimus GHA63_nad2	7e-19	77
M_palmivorus_orf330	M_tenuissimus GHA79_nad2	1e-18	75
M_palmivorus_orf330	Mon_roreri_orf161	8e-18	71
M_palmivorus_orf330	M_crinis-equi_nad2	2e-17	73
M_palmivorus_orf330	Mar_scandens_nad2	2e-11	48
M_palmivorus_orf331	M_palmivorus_orf331	0	100
M_palmivorus_orf331	Mar_scandens_orf337	4.8e-158	84
M_palmivorus_orf331	M_crinis-equi_orf348	1.2e-156	81
M_palmivorus_orf341	M_palmivorus_orf341	4.4e-180	100
M_palmivorus_orf341	Mon_roreri_orf374	2.2e-109	75
M_palmivorus_orf341	Mar_scandens_orf308	2e-67	55
M_palmivorus_orf341	M_crinis-equi_orf301	5e-67	55
M_palmivorus_orf341	Mar_scandens_orf280	3e-11	33
M_palmivorus_orf346	M_palmivorus_orf346	8.9e-163	100
M_palmivorus_orf360	M_palmivorus_orf360	2e-147	100
M_palmivorus_orf360	Mon_perniciosa_orf354	5e-11	31
M_palmivorus_orf361	M_palmivorus_orf361	2.5e-164	100
M_palmivorus_orf361	Mon_perniciosa_orf373	3e-51	43
M_palmivorus_orf361	Mon_roreri_orf371	1e-43	42
M_palmivorus_orf361	Mon_roreri_orf346	2e-15	29
M_tenuissimus GHA07_orf190	M_tenuissimus MS2_orf190	1.1e-109	100
M_tenuissimus GHA07_orf190	M_tenuissimus GHA37_orf190	1.1e-109	100
M_tenuissimus GHA07_orf190	M_tenuissimus GHA07_orf190	1.1e-109	100
M_tenuissimus GHA07_orf190	Mon_perniciosa_dpo	4e-26	34
M_tenuissimus GHA07_orf190	M_tenuissimus GHA74_orf473	1e-17	90
M_tenuissimus GHA07_orf205	M_tenuissimus MS2_orf205	1.6e-100	100
M_tenuissimus GHA07_orf205	M_tenuissimus GHA37_orf205	1.6e-100	100
M_tenuissimus GHA07_orf205	M_tenuissimus GHA07_orf205	1.6e-100	100
M_tenuissimus GHA07_orf318	M_tenuissimus MS2_orf318	0	100
M_tenuissimus GHA07_orf318	M_tenuissimus GHA37_orf318	0	100
M_tenuissimus GHA07_orf318	M_tenuissimus GHA07_orf318	0	100
M_tenuissimus GHA07_orf318	M_tenuissimus GHA74_orf318	0	99
M_tenuissimus GHA07_orf318	M_tenuissimus GHA64_orf318	0	98
M_tenuissimus GHA07_orf318	M_palmivorus_orf313	2.2e-163	89
M_tenuissimus GHA07_orf318	Mon_perniciosa_orf329	2e-94	56
M_tenuissimus GHA07_orf318	Mon_roreri_orf332	1e-47	40
M_tenuissimus GHA07_orf318	Mon_perniciosa_orf332	5e-47	40
M_tenuissimus GHA07_orf318	M_tenuissimus GHA63_orf322	2e-43	37
M_tenuissimus GHA07_orf318	M_tenuissimus GHA79_orf320	6e-43	37
M_tenuissimus GHA07_orf318	Mon_roreri_orf395	1e-19	27
M_tenuissimus GHA07_orf318	Mon_perniciosa_orf385	1e-19	28
M_tenuissimus GHA07_orf318	Mon_perniciosa_orf323	2e-19	25
M_tenuissimus GHA07_orf318	Mon_roreri_orf357	2e-17	29
M_tenuissimus GHA07_orf318	Mar_scandens_orf344	1e-15	24
M_tenuissimus GHA07_orf318	M_tenuissimus GHA79_orf316	3e-15	26
M_tenuissimus GHA07_orf318	M_tenuissimus GHA63_orf316	6e-15	26
M_tenuissimus GHA07_orf318	Mon_roreri_orf345	8e-15	24
M_tenuissimus GHA07_orf318	Mon_roreri_orf307	7e-14	25
M_tenuissimus GHA07_orf318	Mon_perniciosa_orf345	9e-14	25
M_tenuissimus GHA07_orf318	M_crinis-equi_orf327	1e-13	26
M_tenuissimus GHA07_orf318	M_tenuissimus GHA79_orf307	2e-12	29
M_tenuissimus GHA07_orf318	M_tenuissimus GHA63_orf311	5e-12	28
M_tenuissimus GHA07_orf850	M_tenuissimus MS2_orf850	0	100
M_tenuissimus GHA07_orf850	M_tenuissimus GHA37_orf850	0	100
M_tenuissimus GHA07_orf850	M_tenuissimus GHA07_orf850	0	100
M_tenuissimus GHA07_orf850	M_tenuissimus GHA74_orf852	0	99
M_tenuissimus GHA07_orf850	M_tenuissimus GHA63_orf868	0	92
M_tenuissimus GHA07_orf850	M_tenuissimus GHA79_orf866	0	90
M_tenuissimus GHA07_orf850	M_tenuissimus GHA64_orf637	0	89
M_tenuissimus GHA07_orf850	M_crinis-equi_orf908	4.2e-140	70
M_tenuissimus GHA07_orf850	M_tenuissimus GHA64_orf348	1e-116	97
M_tenuissimus GHA07_orf850	Mon_roreri_rps3	1e-53	73
M_tenuissimus GHA07_orf850	Mon_perniciosa_rps3	1e-52	74
M_tenuissimus GHA07_orf850	M_palmivorus_rps3	5e-51	64
M_tenuissimus GHA07_orf850	Mar_scandens_orf102	7e-35	73
M_tenuissimus GHA07_orf850	Mar_scandens_orf667	2e-33	53
M_tenuissimus GHA63_orf258	M_tenuissimus GHA63_orf258	1e-132	100
M_tenuissimus GHA63_orf258	M_tenuissimus GHA79_orf258	1.4e-122	93
M_tenuissimus GHA63_orf311	M_tenuissimus GHA63_orf311	0	100
M_tenuissimus GHA63_orf311	M_tenuissimus GHA79_orf307	0	97
M_tenuissimus GHA63_orf311	Mon_roreri_orf357	1e-48	37
M_tenuissimus GHA63_orf311	Mon_perniciosa_orf323	4e-15	24
M_tenuissimus GHA63_orf311	M_palmivorus_orf313	1e-14	29
M_tenuissimus GHA63_orf311	M_tenuissimus GHA63_orf322	2e-12	32
M_tenuissimus GHA63_orf311	M_tenuissimus GHA64_orf318	4e-12	28
M_tenuissimus GHA63_orf311	M_tenuissimus GHA79_orf320	5e-12	32
M_tenuissimus GHA63_orf311	M_tenuissimus MS2_orf318	5e-12	28
M_tenuissimus GHA63_orf311	M_tenuissimus GHA37_orf318	5e-12	28
M_tenuissimus GHA63_orf311	M_tenuissimus GHA07_orf318	5e-12	28
M_tenuissimus GHA63_orf311	M_tenuissimus GHA74_orf318	5e-12	28
M_tenuissimus GHA63_orf311	Mon_perniciosa_orf385	1e-11	30
M_tenuissimus GHA63_orf311	Mon_roreri_orf307	2e-10	28
M_tenuissimus GHA63_orf311	Mon_roreri_orf395	7e-10	29
M_tenuissimus GHA63_orf316	M_tenuissimus GHA63_orf316	0	100
M_tenuissimus GHA63_orf316	M_tenuissimus GHA79_orf316	0	99
M_tenuissimus GHA63_orf316	M_crinis-equi_orf327	1.3e-173	89
M_tenuissimus GHA63_orf316	Mon_perniciosa_orf385	4e-39	38
M_tenuissimus GHA63_orf316	Mon_roreri_orf395	6e-39	37
M_tenuissimus GHA63_orf316	Mar_scandens_orf344	3e-33	33
M_tenuissimus GHA63_orf316	Mon_roreri_orf345	3e-33	33
M_tenuissimus GHA63_orf316	Mon_perniciosa_orf345	1e-32	34
M_tenuissimus GHA63_orf316	M_palmivorus_orf313	3e-16	27
M_tenuissimus GHA63_orf316	Mon_perniciosa_orf329	1e-15	25
M_tenuissimus GHA63_orf316	M_tenuissimus GHA74_orf318	4e-15	26
M_tenuissimus GHA63_orf316	M_tenuissimus MS2_orf318	6e-15	26
M_tenuissimus GHA63_orf316	M_tenuissimus GHA37_orf318	6e-15	26
M_tenuissimus GHA63_orf316	M_tenuissimus GHA07_orf318	6e-15	26
M_tenuissimus GHA63_orf316	M_tenuissimus GHA64_orf318	6e-15	26
M_tenuissimus GHA63_orf316	Mon_roreri_orf332	1e-14	26
M_tenuissimus GHA63_orf316	Mon_perniciosa_orf332	7e-14	26
M_tenuissimus GHA63_orf316	M_tenuissimus GHA63_orf322	2e-11	27
M_tenuissimus GHA63_orf316	M_tenuissimus GHA79_orf320	8e-11	26
M_tenuissimus GHA63_orf322	M_tenuissimus GHA63_orf322	1.2e-177	100
M_tenuissimus GHA63_orf322	M_tenuissimus GHA79_orf320	1.2e-172	98
M_tenuissimus GHA63_orf322	Mon_roreri_orf332	2.1e-125	71
M_tenuissimus GHA63_orf322	Mon_perniciosa_orf332	1.2e-124	72
M_tenuissimus GHA63_orf322	M_tenuissimus GHA64_orf318	2e-40	36
M_tenuissimus GHA63_orf322	M_tenuissimus MS2_orf318	2e-40	36
M_tenuissimus GHA63_orf322	M_tenuissimus GHA37_orf318	2e-40	36
M_tenuissimus GHA63_orf322	M_tenuissimus GHA07_orf318	2e-40	36
M_tenuissimus GHA63_orf322	M_tenuissimus GHA74_orf318	4e-40	36
M_tenuissimus GHA63_orf322	Mon_perniciosa_orf329	2e-39	37
M_tenuissimus GHA63_orf322	M_palmivorus_orf313	1e-38	38
M_tenuissimus GHA63_orf322	Mon_perniciosa_orf323	1e-19	29
M_tenuissimus GHA63_orf322	Mon_roreri_orf395	6e-15	26
M_tenuissimus GHA63_orf322	Mon_perniciosa_orf385	6e-15	25
M_tenuissimus GHA63_orf322	Mon_roreri_orf307	5e-13	25
M_tenuissimus GHA63_orf322	M_tenuissimus GHA63_orf311	3e-12	32
M_tenuissimus GHA63_orf322	M_tenuissimus GHA79_orf307	3e-12	31
M_tenuissimus GHA63_orf322	Mon_roreri_orf320	6e-12	33
M_tenuissimus GHA63_orf322	Mar_scandens_orf344	5e-11	25
M_tenuissimus GHA63_orf322	M_tenuissimus GHA79_orf316	6e-11	26
M_tenuissimus GHA63_orf322	M_tenuissimus GHA63_orf316	6e-11	27
M_tenuissimus GHA63_orf322	Mon_roreri_orf345	1e-10	25
M_tenuissimus GHA63_orf322	Mon_roreri_orf357	4e-10	26
M_tenuissimus GHA63_orf322	Mon_perniciosa_orf345	7e-10	26
M_tenuissimus GHA63_orf382	M_tenuissimus GHA63_orf382	0	100
M_tenuissimus GHA63_orf541	M_tenuissimus GHA63_orf541	0	100
M_tenuissimus GHA63_orf868	M_tenuissimus GHA63_orf868	0	100
M_tenuissimus GHA63_orf868	M_tenuissimus GHA79_orf866	0	87
M_tenuissimus GHA63_orf868	M_tenuissimus MS2_orf850	0	95
M_tenuissimus GHA63_orf868	M_tenuissimus GHA37_orf850	0	95
M_tenuissimus GHA63_orf868	M_tenuissimus GHA07_orf850	0	95
M_tenuissimus GHA63_orf868	M_tenuissimus GHA74_orf852	0	95
M_tenuissimus GHA63_orf868	M_crinis-equi_orf908	4.4e-137	74
M_tenuissimus GHA63_orf868	M_tenuissimus GHA64_orf637	7.7e-125	95
M_tenuissimus GHA63_orf868	M_tenuissimus GHA64_orf348	4.6e-115	98
M_tenuissimus GHA63_orf868	Mon_perniciosa_rps3	1e-97	57
M_tenuissimus GHA63_orf868	Mon_roreri_rps3	2e-52	73
M_tenuissimus GHA63_orf868	M_palmivorus_rps3	7e-46	65
M_tenuissimus GHA63_orf868	Mar_scandens_orf667	3e-33	53
M_tenuissimus GHA63_orf868	Mar_scandens_orf102	3e-28	74
Mar_scandens_orf102	Mar_scandens_orf102	2e-53	100
Mar_scandens_orf102	M_tenuissimus GHA63_orf868	1e-41	74
Mar_scandens_orf102	M_tenuissimus MS2_orf850	2e-41	73
Mar_scandens_orf102	M_tenuissimus GHA37_orf850	2e-41	73
Mar_scandens_orf102	M_tenuissimus GHA07_orf850	2e-41	73
Mar_scandens_orf102	M_tenuissimus GHA74_orf852	2e-41	73
Mar_scandens_orf102	M_tenuissimus GHA79_orf866	2e-41	73
Mar_scandens_orf102	M_tenuissimus GHA64_orf348	7e-41	73
Mar_scandens_orf102	M_crinis-equi_orf908	5e-40	69
Mar_scandens_orf102	Mon_roreri_rps3	2e-37	65
Mar_scandens_orf102	M_palmivorus_rps3	4e-36	62
Mar_scandens_orf102	Mon_perniciosa_rps3	7e-36	58
Mar_scandens_orf105	Mar_scandens_orf105	1e-59	100
Mar_scandens_orf122	Mar_scandens_orf122	3e-52	100
Mar_scandens_orf275	Mar_scandens_orf275	1e-164	100
Mar_scandens_orf275	M_crinis-equi_orf278	2e-68	55
Mar_scandens_orf275	M_palmivorus_orf278	4e-68	55
Mar_scandens_orf275	M_palmivorus_orf318	9e-16	28
Mar_scandens_orf275	Mon_roreri_orf320	3e-13	26
Mar_scandens_orf275	Mon_perniciosa_orf422	4e-11	26
Mar_scandens_orf275	Mon_roreri_orf415	6e-11	26
Mar_scandens_orf275	M_crinis-equi_orf388	3e-10	26
Mar_scandens_orf280	Mar_scandens_orf280	1.7e-135	100
Mar_scandens_orf280	Mon_roreri_orf374	3e-16	32
Mar_scandens_orf280	Mar_scandens_orf308	1e-15	34
Mar_scandens_orf280	M_palmivorus_orf341	2e-15	33
Mar_scandens_orf280	M_crinis-equi_orf301	4e-15	33
Mar_scandens_orf280	M_palmivorus_orf292	2e-14	32
Mar_scandens_orf280	M_crinis-equi_orf274	4e-14	32
Mar_scandens_orf280	Mon_perniciosa_orf274	7e-14	31
Mar_scandens_orf280	Mar_scandens_orf288	1e-13	31
Mar_scandens_orf280	Mon_roreri_orf189	6e-10	33
Mar_scandens_orf285	Mar_scandens_orf285	2.1e-167	100
Mar_scandens_orf285	Mon_roreri_orf374	3e-12	26
Mar_scandens_orf285	M_palmivorus_orf341	3e-11	28
Mar_scandens_orf285	Mar_scandens_orf308	1e-10	27
Mar_scandens_orf288	Mar_scandens_orf288	9.8e-170	100
Mar_scandens_orf288	M_crinis-equi_orf274	5e-94	64
Mar_scandens_orf288	Mon_perniciosa_orf274	3e-93	63
Mar_scandens_orf288	M_palmivorus_orf292	3e-90	59
Mar_scandens_orf288	Mon_roreri_orf189	5e-63	67
Mar_scandens_orf288	Mar_scandens_orf280	1e-13	31
Mar_scandens_orf308	Mar_scandens_orf308	2.6e-164	100
Mar_scandens_orf308	M_crinis-equi_orf301	4.6e-143	86
Mar_scandens_orf308	Mon_roreri_orf374	1e-81	57
Mar_scandens_orf308	M_palmivorus_orf341	2e-75	55
Mar_scandens_orf308	Mar_scandens_orf280	1e-15	34
Mar_scandens_orf308	Mar_scandens_orf285	2e-10	27
Mar_scandens_orf337	Mar_scandens_orf337	0	100
Mar_scandens_orf337	M_crinis-equi_orf348	5.1e-167	85
Mar_scandens_orf337	M_palmivorus_orf331	4.9e-158	84
Mar_scandens_orf343	Mar_scandens_orf343	0	100
Mar_scandens_orf343	Mon_roreri_orf373	2.5e-135	83
Mar_scandens_orf343	Mon_roreri_orf435	9.9e-104	80
Mar_scandens_orf343	Mon_perniciosa_orf335	1e-45	41
Mar_scandens_orf343	Mon_perniciosa_orf124	2e-14	37
Mar_scandens_orf343	Mon_roreri_orf415	6e-10	26
Mar_scandens_orf344	Mar_scandens_orf344	2.9e-166	100
Mar_scandens_orf344	Mon_perniciosa_orf345	5.5e-131	78
Mar_scandens_orf344	Mon_roreri_orf345	1.3e-130	78
Mar_scandens_orf344	Mon_roreri_orf395	4e-58	43
Mar_scandens_orf344	Mon_perniciosa_orf385	1e-56	43
Mar_scandens_orf344	M_tenuissimus GHA79_orf316	4e-31	33
Mar_scandens_orf344	M_tenuissimus GHA63_orf316	6e-31	33
Mar_scandens_orf344	M_crinis-equi_orf327	2e-30	33
Mar_scandens_orf344	M_palmivorus_orf313	5e-16	25
Mar_scandens_orf344	Mon_roreri_orf332	3e-14	28
Mar_scandens_orf344	M_tenuissimus GHA64_orf318	9e-14	25
Mar_scandens_orf344	M_tenuissimus GHA74_orf318	1e-13	25
Mar_scandens_orf344	M_tenuissimus MS2_orf318	5e-13	24
Mar_scandens_orf344	M_tenuissimus GHA37_orf318	5e-13	24
Mar_scandens_orf344	M_tenuissimus GHA07_orf318	5e-13	24
Mar_scandens_orf344	Mon_perniciosa_orf332	2e-12	27
Mar_scandens_orf344	Mon_perniciosa_orf323	6e-12	28
Mar_scandens_orf344	Mon_perniciosa_orf329	1e-11	24
Mar_scandens_orf388	Mar_scandens_orf388	0	100
Mar_scandens_orf388	Mon_roreri_orf346	1e-22	34
Mar_scandens_orf388	M_palmivorus_orf361	2e-11	34
Mar_scandens_orf393	Mar_scandens_orf393	0	100
Mar_scandens_orf393	Mon_roreri_orf554	4e-13	26
Mar_scandens_orf393	Mon_roreri_orf420	2e-10	25
Mar_scandens_orf579	Mar_scandens_orf579	0	100
Mar_scandens_orf579	Mon_roreri_orf238	9e-66	56
Mar_scandens_orf579	Mon_roreri_orf320	5e-15	26
Mar_scandens_orf579	Mon_perniciosa_orf259	4e-12	26
Mar_scandens_orf579	M_palmivorus_orf318	6e-11	27
Mar_scandens_orf667	Mar_scandens_orf667	0	100
Mar_scandens_orf667	M_crinis-equi_orf908	1e-31	51
Mar_scandens_orf667	M_tenuissimus GHA64_orf637	3e-30	56
Mar_scandens_orf667	M_tenuissimus GHA63_orf868	3e-30	56
Mar_scandens_orf667	Mon_perniciosa_rps3	3e-30	48
Mar_scandens_orf667	M_tenuissimus GHA79_orf866	3e-30	56
Mar_scandens_orf667	M_tenuissimus GHA74_orf852	3e-30	56
Mar_scandens_orf667	M_tenuissimus MS2_orf850	3e-30	56
Mar_scandens_orf667	M_tenuissimus GHA37_orf850	3e-30	56
Mar_scandens_orf667	M_tenuissimus GHA07_orf850	3e-30	56
Mar_scandens_orf667	Mon_roreri_rps3	5e-30	51
Mar_scandens_orf667	M_palmivorus_rps3	1e-21	48
Mon_perniciosa_orf100	Mon_perniciosa_orf100	8e-33	100
Mon_perniciosa_orf101	Mon_perniciosa_orf101	3e-28	100
Mon_perniciosa_orf106	Mon_perniciosa_orf106	2e-17	100
Mon_perniciosa_orf1078	Mon_perniciosa_orf1078	0	100
Mon_perniciosa_orf108	Mon_perniciosa_orf108	8e-31	100
Mon_perniciosa_orf109	Mon_perniciosa_orf109	4e-42	100
Mon_perniciosa_orf110	Mon_perniciosa_orf110	1e-40	100
Mon_perniciosa_orf113	Mon_perniciosa_orf113	9e-37	100
Mon_perniciosa_orf114	Mon_perniciosa_orf114	2e-50	100
Mon_perniciosa_orf114	Mon_perniciosa_orf114	3e-36	100
Mon_perniciosa_orf116	Mon_perniciosa_orf116	6e-38	100
Mon_perniciosa_orf124	Mon_perniciosa_orf124	3e-69	100
Mon_perniciosa_orf124	Mar_scandens_orf343	6e-15	37
Mon_perniciosa_orf124	Mon_perniciosa_orf335	2e-13	35
Mon_perniciosa_orf124	Mon_roreri_orf435	4e-13	34
Mon_perniciosa_orf124	Mon_roreri_orf373	5e-13	34
Mon_perniciosa_orf135	Mon_perniciosa_orf135	6e-51	100
Mon_perniciosa_orf138	Mon_perniciosa_orf138	3e-39	100
Mon_perniciosa_orf139	Mon_perniciosa_orf139	6e-49	100
Mon_perniciosa_orf148	Mon_perniciosa_orf148	2e-68	100
Mon_perniciosa_orf148	Mon_perniciosa_orf148	8e-35	100
Mon_perniciosa_orf150	Mon_perniciosa_orf150	2e-64	100
Mon_perniciosa_orf154	Mon_perniciosa_orf154	6e-73	100
Mon_perniciosa_orf158	Mon_perniciosa_orf158	2e-76	100
Mon_perniciosa_orf160	Mon_perniciosa_orf160	5e-68	100
Mon_perniciosa_orf160	Mon_perniciosa_orf160	8e-57	100
Mon_perniciosa_orf166	Mon_perniciosa_orf166	3e-51	100
Mon_perniciosa_orf167	Mon_perniciosa_orf167	5e-67	100
Mon_perniciosa_orf170	Mon_perniciosa_orf170	1e-59	100
Mon_perniciosa_orf179	Mon_perniciosa_orf179	2e-97	100
Mon_perniciosa_orf194	Mon_perniciosa_orf194	8.6e-102	100
Mon_perniciosa_orf200	Mon_perniciosa_orf200	2e-85	100
Mon_perniciosa_orf200	Mon_perniciosa_orf213	2e-16	39
Mon_perniciosa_orf201	Mon_perniciosa_orf201	3e-63	100
Mon_perniciosa_orf201	Mon_roreri_orf130	5e-37	94
Mon_perniciosa_orf213	Mon_perniciosa_orf213	3e-95	100
Mon_perniciosa_orf213	Mon_perniciosa_orf200	5e-24	39
Mon_perniciosa_orf259	Mon_perniciosa_orf259	3.6e-134	100
Mon_perniciosa_orf259	Mon_roreri_orf238	5e-15	29
Mon_perniciosa_orf259	Mar_scandens_orf579	7e-12	33
Mon_perniciosa_orf261	Mon_perniciosa_orf261	2.2e-118	100
Mon_perniciosa_orf274	Mon_perniciosa_orf274	1.8e-147	100
Mon_perniciosa_orf274	M_crinis-equi_orf274	7.6e-137	93
Mon_perniciosa_orf274	M_palmivorus_orf292	5.4e-109	73
Mon_perniciosa_orf274	Mon_roreri_orf189	2e-96	98
Mon_perniciosa_orf274	Mar_scandens_orf288	2e-93	63
Mon_perniciosa_orf274	Mar_scandens_orf280	8e-14	31
Mon_perniciosa_orf292	Mon_perniciosa_orf292	2e-123	100
Mon_perniciosa_orf292	Mon_roreri_orf389	5e-70	66
Mon_perniciosa_orf315	Mon_perniciosa_orf315	5.2e-138	100
Mon_perniciosa_orf315	Mon_perniciosa_orf423	7e-14	37
Mon_perniciosa_orf315	M_tenuissimus GHA63_orf258	4e-10	45
Mon_perniciosa_orf323	Mon_perniciosa_orf323	3e-172	100
Mon_perniciosa_orf323	Mon_roreri_orf307	9e-33	33
Mon_perniciosa_orf323	Mon_roreri_orf332	4e-30	31
Mon_perniciosa_orf323	Mon_perniciosa_orf332	1e-28	31
Mon_perniciosa_orf323	M_tenuissimus GHA79_orf320	7e-23	28
Mon_perniciosa_orf323	M_tenuissimus GHA63_orf322	5e-21	29
Mon_perniciosa_orf323	M_palmivorus_orf313	1e-20	26
Mon_perniciosa_orf323	M_tenuissimus GHA64_orf318	6e-19	26
Mon_perniciosa_orf323	M_tenuissimus GHA74_orf318	9e-19	26
Mon_perniciosa_orf323	M_tenuissimus MS2_orf318	9e-19	26
Mon_perniciosa_orf323	M_tenuissimus GHA37_orf318	9e-19	26
Mon_perniciosa_orf323	M_tenuissimus GHA07_orf318	9e-19	26
Mon_perniciosa_orf323	Mon_perniciosa_orf329	2e-16	24
Mon_perniciosa_orf323	Mon_roreri_orf395	3e-14	24
Mon_perniciosa_orf323	Mon_perniciosa_orf385	6e-14	24
Mon_perniciosa_orf323	Mar_scandens_orf344	8e-14	26
Mon_perniciosa_orf323	Mon_perniciosa_orf335	8e-14	33
Mon_perniciosa_orf323	M_tenuissimus GHA79_orf307	8e-14	23
Mon_perniciosa_orf323	M_tenuissimus GHA63_orf311	2e-13	23
Mon_perniciosa_orf323	Mon_roreri_orf345	5e-10	26
Mon_perniciosa_orf329	Mon_perniciosa_orf329	1.4e-180	100
Mon_perniciosa_orf329	M_palmivorus_orf313	2.4e-100	59
Mon_perniciosa_orf329	M_tenuissimus MS2_orf318	2e-94	56
Mon_perniciosa_orf329	M_tenuissimus GHA37_orf318	2e-94	56
Mon_perniciosa_orf329	M_tenuissimus GHA07_orf318	2e-94	56
Mon_perniciosa_orf329	M_tenuissimus GHA74_orf318	2e-94	55
Mon_perniciosa_orf329	M_tenuissimus GHA64_orf318	8e-94	55
Mon_perniciosa_orf329	Mon_roreri_orf332	5e-41	39
Mon_perniciosa_orf329	Mon_perniciosa_orf332	8e-41	40
Mon_perniciosa_orf329	M_tenuissimus GHA63_orf322	1e-40	37
Mon_perniciosa_orf329	M_tenuissimus GHA79_orf320	2e-40	37
Mon_perniciosa_orf329	Mon_perniciosa_orf385	2e-17	26
Mon_perniciosa_orf329	Mon_roreri_orf395	4e-17	26
Mon_perniciosa_orf329	Mon_perniciosa_orf323	7e-17	25
Mon_perniciosa_orf329	M_crinis-equi_orf327	3e-16	26
Mon_perniciosa_orf329	M_tenuissimus GHA79_orf316	1e-15	26
Mon_perniciosa_orf329	M_tenuissimus GHA63_orf316	1e-15	25
Mon_perniciosa_orf329	Mar_scandens_orf344	8e-13	24
Mon_perniciosa_orf329	Mon_perniciosa_orf335	4e-11	29
Mon_perniciosa_orf329	Mon_roreri_orf345	1e-10	22
Mon_perniciosa_orf329	Mon_roreri_orf307	2e-10	25
Mon_perniciosa_orf332	Mon_perniciosa_orf332	0	100
Mon_perniciosa_orf332	Mon_roreri_orf332	0	97
Mon_perniciosa_orf332	M_tenuissimus GHA79_orf320	3.2e-124	73
Mon_perniciosa_orf332	M_tenuissimus GHA63_orf322	1.2e-122	73
Mon_perniciosa_orf332	M_tenuissimus GHA64_orf318	4e-46	39
Mon_perniciosa_orf332	M_tenuissimus GHA74_orf318	9e-46	39
Mon_perniciosa_orf332	M_tenuissimus MS2_orf318	1e-45	40
Mon_perniciosa_orf332	M_tenuissimus GHA37_orf318	1e-45	40
Mon_perniciosa_orf332	M_tenuissimus GHA07_orf318	1e-45	40
Mon_perniciosa_orf332	M_palmivorus_orf313	1e-45	40
Mon_perniciosa_orf332	Mon_perniciosa_orf329	7e-41	39
Mon_perniciosa_orf332	Mon_perniciosa_orf323	4e-27	30
Mon_perniciosa_orf332	Mon_perniciosa_orf385	6e-14	28
Mon_perniciosa_orf332	Mon_roreri_orf395	7e-14	28
Mon_perniciosa_orf332	Mon_roreri_orf307	3e-13	26
Mon_perniciosa_orf332	Mar_scandens_orf344	3e-12	27
Mon_perniciosa_orf332	M_tenuissimus GHA63_orf316	3e-12	26
Mon_perniciosa_orf332	M_tenuissimus GHA79_orf316	5e-12	25
Mon_perniciosa_orf332	M_crinis-equi_orf327	1e-11	26
Mon_perniciosa_orf332	Mon_perniciosa_orf335	2e-10	29
Mon_perniciosa_orf335	Mon_perniciosa_orf335	0	100
Mon_perniciosa_orf335	Mon_roreri_orf373	3e-58	40
Mon_perniciosa_orf335	Mar_scandens_orf343	9e-43	41
Mon_perniciosa_orf335	Mon_roreri_orf435	3e-18	37
Mon_perniciosa_orf335	Mon_perniciosa_orf323	2e-12	32
Mon_perniciosa_orf335	Mon_perniciosa_orf329	2e-10	31
Mon_perniciosa_orf335	Mon_perniciosa_orf124	2e-10	35
Mon_perniciosa_orf335	Mon_perniciosa_orf332	3e-10	29
Mon_perniciosa_orf335	Mon_roreri_orf332	4e-10	29
Mon_perniciosa_orf345	Mon_perniciosa_orf345	0	100
Mon_perniciosa_orf345	Mon_roreri_orf345	0	97
Mon_perniciosa_orf345	Mar_scandens_orf344	6.7e-143	80
Mon_perniciosa_orf345	Mon_roreri_orf395	9e-58	45
Mon_perniciosa_orf345	Mon_perniciosa_orf385	2e-56	44
Mon_perniciosa_orf345	M_tenuissimus GHA79_orf316	5e-30	33
Mon_perniciosa_orf345	M_tenuissimus GHA63_orf316	8e-30	33
Mon_perniciosa_orf345	M_crinis-equi_orf327	1e-27	33
Mon_perniciosa_orf345	M_palmivorus_orf313	2e-15	26
Mon_perniciosa_orf345	M_tenuissimus GHA64_orf318	2e-12	25
Mon_perniciosa_orf345	M_tenuissimus MS2_orf318	2e-12	25
Mon_perniciosa_orf345	M_tenuissimus GHA37_orf318	2e-12	25
Mon_perniciosa_orf345	M_tenuissimus GHA07_orf318	2e-12	25
Mon_perniciosa_orf345	M_tenuissimus GHA74_orf318	3e-12	25
Mon_perniciosa_orf345	Mon_roreri_orf332	1e-10	26
Mon_perniciosa_orf354	Mon_perniciosa_orf354	1.7e-123	100
Mon_perniciosa_orf354	Mon_roreri_orf302	1e-48	65
Mon_perniciosa_orf373	Mon_perniciosa_orf373	5.2e-158	100
Mon_perniciosa_orf373	Mon_roreri_orf371	2e-91	68
Mon_perniciosa_orf373	M_palmivorus_orf361	3e-48	43
Mon_perniciosa_orf373	Mon_roreri_orf346	3e-13	28
Mon_perniciosa_orf385	Mon_perniciosa_orf385	0	100
Mon_perniciosa_orf385	Mon_roreri_orf395	0	94
Mon_perniciosa_orf385	Mon_roreri_orf345	7e-62	45
Mon_perniciosa_orf385	Mar_scandens_orf344	5e-61	44
Mon_perniciosa_orf385	Mon_perniciosa_orf345	8e-59	45
Mon_perniciosa_orf385	M_crinis-equi_orf327	3e-39	39
Mon_perniciosa_orf385	M_tenuissimus GHA79_orf316	3e-39	38
Mon_perniciosa_orf385	M_tenuissimus GHA63_orf316	6e-39	38
Mon_perniciosa_orf385	M_tenuissimus MS2_orf318	2e-19	28
Mon_perniciosa_orf385	M_tenuissimus GHA37_orf318	2e-19	28
Mon_perniciosa_orf385	M_tenuissimus GHA07_orf318	2e-19	28
Mon_perniciosa_orf385	M_palmivorus_orf313	2e-19	27
Mon_perniciosa_orf385	M_tenuissimus GHA64_orf318	3e-19	27
Mon_perniciosa_orf385	M_tenuissimus GHA74_orf318	5e-19	28
Mon_perniciosa_orf385	Mon_perniciosa_orf329	3e-17	26
Mon_perniciosa_orf385	Mon_roreri_orf332	1e-15	28
Mon_perniciosa_orf385	Mon_perniciosa_orf332	4e-15	28
Mon_perniciosa_orf385	M_tenuissimus GHA63_orf322	9e-15	26
Mon_perniciosa_orf385	M_tenuissimus GHA79_orf320	2e-14	25
Mon_perniciosa_orf385	Mon_perniciosa_orf323	8e-14	24
Mon_perniciosa_orf385	M_tenuissimus GHA79_orf307	4e-12	30
Mon_perniciosa_orf385	M_tenuissimus GHA63_orf311	1e-11	30
Mon_perniciosa_orf407	Mon_perniciosa_orf407	0	100
Mon_perniciosa_orf422	Mon_perniciosa_orf422	0	100
Mon_perniciosa_orf422	Mon_roreri_orf415	0	96
Mon_perniciosa_orf422	M_crinis-equi_orf388	0	84
Mon_perniciosa_orf422	M_palmivorus_orf318	3e-22	30
Mon_perniciosa_orf422	Mon_roreri_orf320	3e-19	29
Mon_perniciosa_orf422	Mar_scandens_orf275	6e-11	26
Mon_perniciosa_orf422	Mon_roreri_orf373	8e-11	26
Mon_perniciosa_orf422	M_crinis-equi_orf278	1e-10	25
Mon_perniciosa_orf422	M_palmivorus_orf278	2e-10	26
Mon_perniciosa_orf423	Mon_perniciosa_orf423	3.4e-180	100
Mon_perniciosa_orf423	Mon_perniciosa_orf315	4e-13	40
Mon_perniciosa_orf99	Mon_perniciosa_orf99	1e-15	100
Mon_roreri_orf101	Mon_roreri_orf101	1e-37	100
Mon_roreri_orf104	Mon_roreri_orf104	4e-36	100
Mon_roreri_orf108	Mon_roreri_orf108	4e-59	100
Mon_roreri_orf110	Mon_roreri_orf110	3e-58	100
Mon_roreri_orf112	Mon_roreri_orf112	4e-61	100
Mon_roreri_orf121	Mon_roreri_orf121	3e-58	100
Mon_roreri_orf121	Mon_roreri_orf121	4e-35	100
Mon_roreri_orf122	Mon_roreri_orf122	2e-55	100
Mon_roreri_orf130	Mon_roreri_orf130	7e-28	100
Mon_roreri_orf130	Mon_perniciosa_orf201	8e-27	94
Mon_roreri_orf139	Mon_roreri_orf139	6e-39	100
Mon_roreri_orf139	Mon_roreri_orf157	1e-21	56
Mon_roreri_orf139	M_palmivorus_orf226	4e-19	55
Mon_roreri_orf139	M_palmivorus_orf159	4e-18	56
Mon_roreri_orf139	M_palmivorus_orf117	2e-15	49
Mon_roreri_orf157	Mon_roreri_orf157	3e-53	100
Mon_roreri_orf157	M_palmivorus_orf226	2e-21	48
Mon_roreri_orf157	Mon_roreri_orf139	2e-21	54
Mon_roreri_orf157	M_palmivorus_orf117	2e-19	53
Mon_roreri_orf157	M_palmivorus_orf159	3e-19	51
Mon_roreri_orf161	Mon_roreri_orf161	4e-61	100
Mon_roreri_orf161	Mon_roreri_orf554	2e-22	79
Mon_roreri_orf161	Mon_roreri_nad2	2e-21	81
Mon_roreri_orf161	Mon_perniciosa_nad2	4e-21	79
Mon_roreri_orf161	M_palmivorus_nad2	3e-20	77
Mon_roreri_orf161	M_palmivorus_orf330	5e-18	71
Mon_roreri_orf161	M_tenuissimus GHA64_nad2	1e-16	70
Mon_roreri_orf161	M_tenuissimus GHA37_nad2	1e-16	70
Mon_roreri_orf161	M_tenuissimus MS2_nad2	1e-16	70
Mon_roreri_orf161	_M_tenuissimus GHA74_nad2	1e-16	70
Mon_roreri_orf161	M_tenuissimus GHA63_nad2	1e-16	70
Mon_roreri_orf161	M_tenuissimus GHA79_nad2	3e-16	69
Mon_roreri_orf161	M_palmivorus_orf150	3e-16	62
Mon_roreri_orf161	M_crinis-equi_nad2	4e-16	70
Mon_roreri_orf161	Mar_scandens_nad2	2e-10	48
Mon_roreri_orf189	Mon_roreri_orf189	1e-93	100
Mon_roreri_orf189	Mon_perniciosa_orf274	1e-93	98
Mon_roreri_orf189	M_crinis-equi_orf274	3e-87	93
Mon_roreri_orf189	M_palmivorus_orf292	1e-67	74
Mon_roreri_orf189	Mar_scandens_orf288	5e-63	68
Mon_roreri_orf189	Mar_scandens_orf280	4e-10	33
Mon_roreri_orf212	Mon_roreri_orf212	5.8e-124	100
Mon_roreri_orf238	Mon_roreri_orf238	1.6e-125	100
Mon_roreri_orf238	Mar_scandens_orf579	3e-66	56
Mon_roreri_orf238	Mon_perniciosa_orf259	5e-19	29
Mon_roreri_orf248	Mon_roreri_orf248	5.2e-110	100
Mon_roreri_orf253	Mon_roreri_orf253	1e-77	100
Mon_roreri_orf302	Mon_roreri_orf302	2.3e-115	100
Mon_roreri_orf302	Mon_perniciosa_orf354	6e-60	68
Mon_roreri_orf307	Mon_roreri_orf307	0	100
Mon_roreri_orf307	Mon_perniciosa_orf323	6e-34	33
Mon_roreri_orf307	Mon_roreri_orf332	7e-17	27
Mon_roreri_orf307	Mon_perniciosa_orf332	3e-16	27
Mon_roreri_orf307	M_tenuissimus GHA79_orf320	4e-14	25
Mon_roreri_orf307	M_tenuissimus GHA74_orf318	7e-14	25
Mon_roreri_orf307	M_tenuissimus MS2_orf318	7e-14	25
Mon_roreri_orf307	M_tenuissimus GHA37_orf318	7e-14	25
Mon_roreri_orf307	M_tenuissimus GHA07_orf318	7e-14	25
Mon_roreri_orf307	M_tenuissimus GHA64_orf318	8e-14	25
Mon_roreri_orf307	M_tenuissimus GHA63_orf322	1e-13	25
Mon_roreri_orf307	M_palmivorus_orf313	6e-13	24
Mon_roreri_orf307	Mon_roreri_orf345	4e-11	26
Mon_roreri_orf307	Mar_scandens_orf344	1e-10	26
Mon_roreri_orf307	M_tenuissimus GHA63_orf311	2e-10	28
Mon_roreri_orf307	Mon_perniciosa_orf329	2e-10	25
Mon_roreri_orf320	Mon_roreri_orf320	0	100
Mon_roreri_orf320	M_palmivorus_orf318	5.2e-101	57
Mon_roreri_orf320	M_crinis-equi_orf388	2e-20	28
Mon_roreri_orf320	Mon_roreri_orf415	2e-19	28
Mon_roreri_orf320	Mon_perniciosa_orf422	2e-19	29
Mon_roreri_orf320	M_crinis-equi_orf278	1e-16	33
Mon_roreri_orf320	Mar_scandens_orf579	3e-15	26
Mon_roreri_orf320	M_palmivorus_orf278	4e-14	31
Mon_roreri_orf320	Mar_scandens_orf275	3e-13	26
Mon_roreri_orf320	Mon_roreri_orf373	1e-12	26
Mon_roreri_orf320	M_tenuissimus GHA79_orf320	2e-12	33
Mon_roreri_orf320	M_tenuissimus GHA63_orf322	6e-12	33
Mon_roreri_orf320	Mar_scandens_orf344	5e-11	28
Mon_roreri_orf332	Mon_roreri_orf332	0	100
Mon_roreri_orf332	Mon_perniciosa_orf332	0	97
Mon_roreri_orf332	M_tenuissimus GHA79_orf320	2e-124	73
Mon_roreri_orf332	M_tenuissimus GHA63_orf322	9.8e-123	72
Mon_roreri_orf332	M_tenuissimus GHA64_orf318	2e-46	39
Mon_roreri_orf332	M_palmivorus_orf313	4e-46	40
Mon_roreri_orf332	M_tenuissimus MS2_orf318	5e-46	40
Mon_roreri_orf332	M_tenuissimus GHA37_orf318	5e-46	40
Mon_roreri_orf332	M_tenuissimus GHA07_orf318	5e-46	40
Mon_roreri_orf332	M_tenuissimus GHA74_orf318	5e-46	39
Mon_roreri_orf332	Mon_perniciosa_orf329	5e-41	39
Mon_roreri_orf332	Mon_perniciosa_orf323	1e-27	30
Mon_roreri_orf332	Mar_scandens_orf344	4e-14	28
Mon_roreri_orf332	Mon_roreri_orf307	5e-14	26
Mon_roreri_orf332	Mon_perniciosa_orf385	6e-14	28
Mon_roreri_orf332	Mon_roreri_orf395	6e-14	28
Mon_roreri_orf332	M_tenuissimus GHA79_orf316	5e-13	26
Mon_roreri_orf332	M_tenuissimus GHA63_orf316	5e-13	26
Mon_roreri_orf332	M_crinis-equi_orf327	2e-12	26
Mon_roreri_orf332	Mon_roreri_orf345	4e-11	26
Mon_roreri_orf332	Mon_perniciosa_orf335	3e-10	29
Mon_roreri_orf332	Mon_perniciosa_orf345	7e-10	26
Mon_roreri_orf343	Mon_roreri_orf343	1.9e-153	100
Mon_roreri_orf344	Mon_roreri_orf344	1.8e-158	100
Mon_roreri_orf344	M_crinis-equi_orf343	4e-83	64
Mon_roreri_orf344	M_tenuissimus GHA74_orf473	1e-18	31
Mon_roreri_orf344	Mon_perniciosa_dpo	5e-13	42
Mon_roreri_orf345	Mon_roreri_orf345	0	100
Mon_roreri_orf345	Mon_perniciosa_orf345	0	97
Mon_roreri_orf345	Mar_scandens_orf344	6.9e-143	79
Mon_roreri_orf345	Mon_roreri_orf395	2e-57	44
Mon_roreri_orf345	Mon_perniciosa_orf385	6e-56	44
Mon_roreri_orf345	M_tenuissimus GHA79_orf316	1e-28	32
Mon_roreri_orf345	M_tenuissimus GHA63_orf316	1e-28	32
Mon_roreri_orf345	M_crinis-equi_orf327	3e-26	32
Mon_roreri_orf345	M_palmivorus_orf313	1e-16	26
Mon_roreri_orf345	M_tenuissimus GHA64_orf318	4e-13	25
Mon_roreri_orf345	M_tenuissimus GHA74_orf318	4e-13	25
Mon_roreri_orf345	M_tenuissimus MS2_orf318	2e-12	25
Mon_roreri_orf345	M_tenuissimus GHA37_orf318	2e-12	25
Mon_roreri_orf345	M_tenuissimus GHA07_orf318	2e-12	25
Mon_roreri_orf345	Mon_roreri_orf332	7e-11	26
Mon_roreri_orf345	Mon_perniciosa_orf329	7e-10	21
Mon_roreri_orf346	Mon_roreri_orf346	5.9e-134	100
Mon_roreri_orf346	Mar_scandens_orf388	2e-13	35
Mon_roreri_orf346	M_palmivorus_orf361	7e-12	30
Mon_roreri_orf346	Mon_perniciosa_orf373	3e-11	28
Mon_roreri_orf357	Mon_roreri_orf357	0	100
Mon_roreri_orf357	M_tenuissimus GHA63_orf311	1e-48	37
Mon_roreri_orf357	M_tenuissimus GHA79_orf307	8e-48	36
Mon_roreri_orf357	M_tenuissimus MS2_orf318	2e-17	29
Mon_roreri_orf357	M_tenuissimus GHA37_orf318	2e-17	29
Mon_roreri_orf357	M_tenuissimus GHA07_orf318	2e-17	29
Mon_roreri_orf357	M_tenuissimus GHA74_orf318	2e-17	29
Mon_roreri_orf357	M_tenuissimus GHA64_orf318	2e-17	29
Mon_roreri_orf357	M_palmivorus_orf313	4e-17	28
Mon_roreri_orf357	M_tenuissimus GHA63_orf322	5e-10	26
Mon_roreri_orf357	M_tenuissimus GHA79_orf320	9e-10	28
Mon_roreri_orf371	Mon_roreri_orf371	1.8e-137	100
Mon_roreri_orf371	Mon_perniciosa_orf373	3e-85	69
Mon_roreri_orf371	M_palmivorus_orf361	2e-40	43
Mon_roreri_orf373	Mon_roreri_orf373	0	100
Mon_roreri_orf373	Mar_scandens_orf343	4.2e-124	83
Mon_roreri_orf373	Mon_roreri_orf435	4.7e-101	100
Mon_roreri_orf373	Mon_perniciosa_orf335	1e-54	40
Mon_roreri_orf373	M_tenuissimus GHA79_orf320	2e-10	26
Mon_roreri_orf373	M_crinis-equi_orf388	2e-10	24
Mon_roreri_orf373	M_tenuissimus GHA63_orf322	9e-10	26
Mon_roreri_orf374	Mon_roreri_orf374	0	100
Mon_roreri_orf374	M_palmivorus_orf341	2.8e-119	75
Mon_roreri_orf374	Mar_scandens_orf308	1e-81	57
Mon_roreri_orf374	M_crinis-equi_orf301	6e-79	58
Mon_roreri_orf374	Mar_scandens_orf280	4e-16	32
Mon_roreri_orf374	Mar_scandens_orf285	3e-12	26
Mon_roreri_orf389	Mon_roreri_orf389	0	100
Mon_roreri_orf389	Mon_perniciosa_orf292	1e-69	64
Mon_roreri_orf389	Mon_perniciosa_orf354	6e-11	29
Mon_roreri_orf389	Mon_roreri_orf302	2e-10	30
Mon_roreri_orf395	Mon_roreri_orf395	0	100
Mon_roreri_orf395	Mon_perniciosa_orf385	0	94
Mon_roreri_orf395	Mon_roreri_orf345	3e-63	45
Mon_roreri_orf395	Mar_scandens_orf344	2e-62	44
Mon_roreri_orf395	Mon_perniciosa_orf345	4e-60	45
Mon_roreri_orf395	M_crinis-equi_orf327	3e-39	39
Mon_roreri_orf395	M_tenuissimus GHA79_orf316	3e-39	37
Mon_roreri_orf395	M_tenuissimus GHA63_orf316	7e-39	37
Mon_roreri_orf395	M_tenuissimus GHA64_orf318	1e-19	27
Mon_roreri_orf395	M_tenuissimus MS2_orf318	1e-19	27
Mon_roreri_orf395	M_tenuissimus GHA37_orf318	1e-19	27
Mon_roreri_orf395	M_tenuissimus GHA07_orf318	1e-19	27
Mon_roreri_orf395	M_palmivorus_orf313	3e-19	27
Mon_roreri_orf395	M_tenuissimus GHA74_orf318	4e-19	27
Mon_roreri_orf395	Mon_perniciosa_orf329	6e-17	26
Mon_roreri_orf395	Mon_roreri_orf332	1e-15	28
Mon_roreri_orf395	Mon_perniciosa_orf332	5e-15	28
Mon_roreri_orf395	M_tenuissimus GHA63_orf322	8e-15	26
Mon_roreri_orf395	M_tenuissimus GHA79_orf320	1e-14	26
Mon_roreri_orf395	Mon_perniciosa_orf323	3e-14	24
Mon_roreri_orf395	M_tenuissimus GHA79_orf307	2e-10	29
Mon_roreri_orf395	M_tenuissimus GHA63_orf311	9e-10	29
Mon_roreri_orf415	Mon_roreri_orf415	0	100
Mon_roreri_orf415	Mon_perniciosa_orf422	0	96
Mon_roreri_orf415	M_crinis-equi_orf388	0	85
Mon_roreri_orf415	M_palmivorus_orf318	8e-23	31
Mon_roreri_orf415	Mon_roreri_orf320	3e-19	28
Mon_roreri_orf415	Mon_roreri_orf373	5e-11	26
Mon_roreri_orf415	Mar_scandens_orf275	9e-11	26
Mon_roreri_orf415	Mar_scandens_orf343	7e-10	26
Mon_roreri_orf420	Mon_roreri_orf420	0	100
Mon_roreri_orf420	M_palmivorus_orf146	3e-24	83
Mon_roreri_orf420	Mar_scandens_orf393	4e-10	26
Mon_roreri_orf435	Mon_roreri_orf435	4.8e-138	100
Mon_roreri_orf435	Mon_roreri_orf373	5.3e-101	100
Mon_roreri_orf435	Mar_scandens_orf343	8e-93	80
Mon_roreri_orf435	Mon_perniciosa_orf335	7e-15	37
Mon_roreri_orf554	Mon_roreri_orf554	0	100
Mon_roreri_orf554	Mon_roreri_nad2	8e-24	89
Mon_roreri_orf554	Mon_perniciosa_nad2	2e-23	87
Mon_roreri_orf554	M_palmivorus_nad2	2e-21	82
Mon_roreri_orf554	Mon_roreri_orf161	3e-21	63
Mon_roreri_orf554	M_tenuissimus MS2_nad2	6e-21	68
Mon_roreri_orf554	M_tenuissimus GHA37_nad2	6e-21	68
Mon_roreri_orf554	_M_tenuissimus GHA74_nad2	6e-21	68
Mon_roreri_orf554	M_tenuissimus GHA63_nad2	6e-21	68
Mon_roreri_orf554	M_tenuissimus GHA64_nad2	6e-21	68
Mon_roreri_orf554	M_tenuissimus GHA79_nad2	1e-20	66
Mon_roreri_orf554	M_crinis-equi_nad2	3e-20	66
Mon_roreri_orf554	M_palmivorus_orf330	2e-19	76
Mon_roreri_orf554	Mar_scandens_nad2	1e-15	50
Mon_roreri_orf554	M_palmivorus_orf150	1e-15	82
Mon_roreri_orf554	Mar_scandens_orf393	2e-12	26
Mon_roreri_orf76	Mon_roreri_orf76	1e-38	100
Mon_roreri_orf99	Mon_roreri_orf99	2e-55	100
